# Supplementary material for: (S)-Methyl 2-{(S)-2-[bis­(4-meth­oxy­phen­yl)methyl­idene­amino]-3-hy­droxy­propanamido}-3-methyl­butano­ate
Source: Acta Crystallogr Sect E Struct Rep Online. 2010 Dec 4;67(Pt 1):o13–4. doi: 10.1107/S1600536810049032 (PMC3050411; doi:10.1107/S1600536810049032)
Supplement: Supplementary file 1 [file e-67-00o13-sup1.cif]

##############################################################################
###                                                                        ###
###        Electronic paper (Acta Crystallographica Section E)             ###
###                                                                        ###
##############################################################################
#                                                                            #
# This CIF contains the data in a paper accepted for publication in Acta     #
# Crystallographica Section E. It conforms to the requirements of Notes      #
# for Authors for Section E, and has been peer reviewed under the auspices   #
# of the IUCr Commission on Journals.                                        #
#                                                                            #
# Full details of the Crystallographic Information File format               #
# are given in the paper "The Crystallographic Information File (CIF):       #
# a New Standard Archive File for Crystallography" by S. R. Hall, F. H.      #
# Allen and I. D. Brown [Acta Cryst. (1991), A47, 655-685].                  #
#                                                                            #
# The current version of the core CIF dictionary is obtainable from          #
# ftp://ftp.iucr.org/pub/cif_core.dic. The current version number is 2.4.    #
#                                                                            #
# Software is freely available for graphical display of the structure(s) in  #
# this CIF.  For information consult the CIF home page http://www.iucr.org/  #
# cif/home.html                                                              #
#                                                                            #
# This file may be used for bona fide research purposes within the           #
# scientific community so long as proper attribution is given to the journal # 
# article from which it was obtained.                                        #
#                                                                            #
##############################################################################
                                             
data_I
_audit_creation_method     SHELXL-97
_chemical_name_systematic
;
(<i>S</i>)-Methyl 2-{(<i>S</i>)-2-[bis(4-methoxyphenyl)methylideneamino]-
3-hydroxypropanamido}-3-methylbutanoate
;
_chemical_name_common
;
Methyl-N-bis(4-methoxyphenyl)methylene-L-seryl-L-valinate
;
_chemical_formula_moiety     'C24 H30 N2 O6'
_chemical_formula_sum     'C24 H30 N2 O6'
_chemical_formula_iupac     'C24 H30 N2 O6'
_chemical_formula_weight     442.50
_chemical_melting_point     393
_symmetry_cell_setting     triclinic
_symmetry_space_group_name_H-M     'P 1'
_symmetry_space_group_name_Hall     'P 1'
loop_
    _symmetry_equiv_pos_as_xyz
    'x, y, z'
_cell_length_a     5.847(5)
_cell_length_b     8.981(7)
_cell_length_c     11.630(9)
_cell_angle_alpha     80.456(11)
_cell_angle_beta     83.922(11)
_cell_angle_gamma     76.971(12)
_cell_volume     585.2(8)
_cell_formula_units_Z     1
_cell_measurement_reflns_used     1387
_cell_measurement_theta_min     2.23
_cell_measurement_theta_max     22.6
_cell_measurement_temperature     150(2)
_exptl_crystal_description     lath
_exptl_crystal_colour     colourless
_exptl_crystal_size_max     0.60
_exptl_crystal_size_mid     0.20
_exptl_crystal_size_min     0.10
_exptl_crystal_density_diffrn     1.256
_exptl_crystal_density_meas     ?
_exptl_crystal_density_method     'not measured'
_exptl_crystal_F_000     236
_exptl_absorpt_coefficient_mu     0.090
_exptl_absorpt_correction_type     multi-scan
_exptl_absorpt_process_details     '(SADABS; Sheldrick, 1996)'
_exptl_absorpt_correction_T_min     0.9478
_exptl_absorpt_correction_T_max     0.9910
_exptl_special_details
;
Data for this structure are only measured to 96% completeness. A data collection
strategy which did not account for the lack of symmetry in the diffraction
pattern, is the likely cause. This was not noticed with sufficient time to
permit collection of further data before the crystal was lost.
;
_diffrn_ambient_temperature     150(2)
_diffrn_radiation_type     MoK\a
_diffrn_radiation_wavelength     0.71073
_diffrn_radiation_source     'sealed tube'
_diffrn_radiation_monochromator     graphite
_diffrn_measurement_device_type     'Bruker SMART 1000 CCD'
_diffrn_measurement_method     'Thin-slice \w'
_diffrn_detector_area_resol_mean     ?
_diffrn_reflns_number     3801
_diffrn_reflns_av_R_equivalents     0.0292
_diffrn_reflns_av_sigmaI/netI     0.0521
_diffrn_reflns_theta_min     2.35
_diffrn_reflns_theta_max     24.99
_diffrn_reflns_theta_full     24.99
_diffrn_measured_fraction_theta_max     0.956
_diffrn_measured_fraction_theta_full     0.956
_diffrn_reflns_limit_h_min     -6
_diffrn_reflns_limit_h_max     6
_diffrn_reflns_limit_k_min     -10
_diffrn_reflns_limit_k_max     10
_diffrn_reflns_limit_l_min     -13
_diffrn_reflns_limit_l_max     13
_refine_special_details     ?
_reflns_number_total     1965
_reflns_number_gt     1484
_reflns_threshold_expression     I>2\s(I)
_refine_ls_structure_factor_coef     Fsqd
_refine_ls_matrix_type     full
_refine_ls_R_factor_all     0.0636
_refine_ls_R_factor_gt     0.0373
_refine_ls_wR_factor_gt     0.0842
_refine_ls_wR_factor_ref     0.1065
_refine_ls_goodness_of_fit_ref     1.086
_refine_ls_restrained_S_all     1.085
_refine_ls_number_reflns     1965
_refine_ls_number_parameters     301
_refine_ls_number_restraints     5
_refine_ls_number_constraints     0
_refine_ls_hydrogen_treatment     mixed
_refine_ls_weighting_scheme     calc
_refine_ls_weighting_details
         'calc w=1/[\s^2^(Fo^2^)+(0.0421P)^2^+0.1501P] where P=(Fo^2^+2Fc^2^)/3'
_atom_sites_solution_hydrogens     difmap
_atom_sites_solution_primary     direct
_atom_sites_solution_secondary     difmap
_refine_ls_shift/su_max     0.000
_refine_ls_shift/su_mean     0.000
_refine_diff_density_max     0.178
_refine_diff_density_min     -0.190
_refine_ls_extinction_method     'SHELXTL (Sheldrick, 2008)'
_refine_ls_extinction_coef     0.052(8)
_refine_ls_extinction_expression
                                  'Fc^*^=kFc[1+0.001xFc^2^\l^3^/sin(2\q)]^-1/4^'
_refine_ls_abs_structure_Flack     ?
loop_
    _atom_type_symbol
    _atom_type_description
    _atom_type_scat_dispersion_real
    _atom_type_scat_dispersion_imag
    _atom_type_scat_source
    'C' 'C' 0.0033 0.0000
                         'International Tables Vol C Tables 4.2.6.8 and 6.1.1.4'
    'H' 'H' 0.0000 0.0000
                         'International Tables Vol C Tables 4.2.6.8 and 6.1.1.4'
    'N' 'N' 0.0061 0.0000
                         'International Tables Vol C Tables 4.2.6.8 and 6.1.1.4'
    'O' 'O' 0.0106 0.0000
                         'International Tables Vol C Tables 4.2.6.8 and 6.1.1.4'
_computing_data_collection     'SMART (Bruker, 2007)'
_computing_cell_refinement     'SAINT (Bruker, 2007)'
_computing_data_reduction     'SAINT (Bruker, 2007)'
_computing_structure_solution     'SHELXTL (Sheldrick, 2008)'
_computing_structure_refinement     'SHELXTL (Sheldrick, 2008)'
_computing_molecular_graphics
;
ORTEP-3 for Windows (Farrugia, 1997) and <i>Mercury</i> (Macrae <i>et
al.</i>, 2008)
;
_computing_publication_material
         'SHELXTL (Sheldrick, 2008), publCIF (Westrip, 2010) and local programs'
loop_
    _atom_site_type_symbol
    _atom_site_label
    _atom_site_fract_x
    _atom_site_fract_y
    _atom_site_fract_z
    _atom_site_U_iso_or_equiv
    _atom_site_adp_type
    _atom_site_calc_flag
    _atom_site_refinement_flags
    _atom_site_occupancy
    _atom_site_disorder_assembly
    _atom_site_disorder_group
    O O1 0.4309(6) 1.0147(4) 0.5120(3) 0.0483(9) Uani d D 1 . .
    H H1O 0.315(7) 0.978(6) 0.502(5) 0.058 Uiso d D 1 . .
    O O2 1.0294(6) 0.9201(4) 0.4955(3) 0.0557(10) Uani d . 1 . .
    O O3 1.0845(5) 0.3954(3) 0.5608(3) 0.0402(8) Uani d . 1 . .
    O O4 1.3793(5) 0.4681(4) 0.6296(3) 0.0455(9) Uani d . 1 . .
    O O5 0.8953(6) 1.1318(4) -0.1687(3) 0.0503(9) Uani d . 1 . .
    O O6 0.1406(6) 0.3215(4) 0.1436(3) 0.0439(9) Uani d . 1 . .
    N N1 0.8675(6) 0.7100(4) 0.5365(3) 0.0334(9) Uani d D 1 . .
    H H1N 0.764(6) 0.669(5) 0.518(4) 0.040 Uiso d D 1 . .
    N N2 0.6236(6) 0.7839(4) 0.3491(3) 0.0300(9) Uani d . 1 . .
    C C1 0.5571(9) 1.0436(5) 0.4030(4) 0.0432(13) Uani d . 1 . .
    H H1A 0.6378 1.1290 0.4046 0.052 Uiso calc R 1 . .
    H H1B 0.4448 1.0774 0.3411 0.052 Uiso calc R 1 . .
    C C2 0.7387(8) 0.9025(5) 0.3729(4) 0.0316(10) Uani d . 1 . .
    H H2 0.8383 0.9341 0.3017 0.038 Uiso calc R 1 . .
    C C3 0.8937(7) 0.8432(5) 0.4743(4) 0.0339(11) Uani d . 1 . .
    C C4 1.0023(8) 0.6337(5) 0.6364(4) 0.0346(11) Uani d . 1 . .
    H H4 1.1029 0.7024 0.6538 0.042 Uiso calc R 1 . .
    C C5 1.1574(7) 0.4863(5) 0.6042(4) 0.0323(11) Uani d . 1 . .
    C C6 1.5397(9) 0.3267(6) 0.6013(6) 0.0562(15) Uani d . 1 . .
    H H6A 1.6247 0.3485 0.5253 0.084 Uiso calc R 1 . .
    H H6B 1.4494 0.2480 0.5981 0.084 Uiso calc R 1 . .
    H H6C 1.6525 0.2887 0.6616 0.084 Uiso calc R 1 . .
    C C7 0.8368(9) 0.5979(6) 0.7456(4) 0.0460(13) Uani d . 1 . .
    H H7 0.7446 0.5242 0.7279 0.055 Uiso calc R 1 . .
    C C8 0.6626(11) 0.7440(7) 0.7733(5) 0.0648(17) Uani d . 1 . .
    H H8A 0.7476 0.8143 0.7980 0.097 Uiso calc R 1 . .
    H H8B 0.5476 0.7164 0.8363 0.097 Uiso calc R 1 . .
    H H8C 0.5806 0.7950 0.7034 0.097 Uiso calc R 1 . .
    C C9 0.9806(11) 0.5195(7) 0.8486(5) 0.0624(16) Uani d . 1 . .
    H H9A 0.8751 0.4898 0.9155 0.094 Uiso calc R 1 . .
    H H9B 1.0683 0.5910 0.8695 0.094 Uiso calc R 1 . .
    H H9C 1.0911 0.4271 0.8273 0.094 Uiso calc R 1 . .
    C C10 0.6022(7) 0.7716(5) 0.2420(4) 0.0276(10) Uani d . 1 . .
    C C11 0.6881(7) 0.8712(5) 0.1377(4) 0.0291(10) Uani d . 1 . .
    C C12 0.5383(8) 1.0007(5) 0.0839(4) 0.0348(11) Uani d . 1 . .
    H H12 0.3817 1.0296 0.1167 0.042 Uiso calc R 1 . .
    C C13 0.6118(9) 1.0880(5) -0.0156(4) 0.0384(12) Uani d . 1 . .
    H H13 0.5081 1.1778 -0.0499 0.046 Uiso calc R 1 . .
    C C14 0.8421(8) 1.0435(5) -0.0666(4) 0.0346(11) Uani d . 1 . .
    C C15 0.9931(8) 0.9167(5) -0.0132(4) 0.0356(11) Uani d . 1 . .
    H H15 1.1500 0.8877 -0.0456 0.043 Uiso calc R 1 . .
    C C16 0.9164(7) 0.8321(5) 0.0871(4) 0.0340(11) Uani d . 1 . .
    H H16 1.0220 0.7444 0.1230 0.041 Uiso calc R 1 . .
    C C17 1.1079(10) 1.0729(7) -0.2357(5) 0.0585(16) Uani d . 1 . .
    H H17A 1.1145 0.9648 -0.2431 0.088 Uiso calc R 1 . .
    H H17B 1.2444 1.0794 -0.1962 0.088 Uiso calc R 1 . .
    H H17C 1.1097 1.1342 -0.3137 0.088 Uiso calc R 1 . .
    C C18 0.4816(7) 0.6505(4) 0.2194(4) 0.0252(9) Uani d . 1 . .
    C C19 0.3365(8) 0.5832(5) 0.3054(4) 0.0329(11) Uani d . 1 . .
    H H19 0.3161 0.6142 0.3807 0.039 Uiso calc R 1 . .
    C C20 0.2210(8) 0.4728(5) 0.2849(4) 0.0337(11) Uani d . 1 . .
    H H20 0.1234 0.4287 0.3455 0.040 Uiso calc R 1 . .
    C C21 0.2486(8) 0.4269(5) 0.1752(4) 0.0310(10) Uani d . 1 . .
    C C22 0.3962(7) 0.4910(5) 0.0874(4) 0.0332(11) Uani d . 1 . .
    H H22 0.4196 0.4583 0.0126 0.040 Uiso calc R 1 . .
    C C23 0.5078(7) 0.6023(5) 0.1104(4) 0.0312(10) Uani d . 1 . .
    H H23 0.6050 0.6469 0.0500 0.037 Uiso calc R 1 . .
    C C24 -0.0323(9) 0.2656(6) 0.2253(5) 0.0464(13) Uani d . 1 . .
    H H24A -0.1542 0.3531 0.2465 0.070 Uiso calc R 1 . .
    H H24B 0.0428 0.2083 0.2956 0.070 Uiso calc R 1 . .
    H H24C -0.1039 0.1971 0.1899 0.070 Uiso calc R 1 . .
loop_
    _atom_site_aniso_label
    _atom_site_aniso_U_11
    _atom_site_aniso_U_22
    _atom_site_aniso_U_33
    _atom_site_aniso_U_12
    _atom_site_aniso_U_13
    _atom_site_aniso_U_23
    O1 0.040(2) 0.058(2) 0.057(2) -0.0183(17) 0.0078(18) -0.0313(18)
    O2 0.055(2) 0.071(3) 0.056(2) -0.040(2) -0.0084(18) -0.0110(19)
    O3 0.041(2) 0.046(2) 0.039(2) -0.0155(16) -0.0067(15) -0.0091(16)
    O4 0.0304(19) 0.050(2) 0.061(2) -0.0060(15) -0.0111(16) -0.0209(17)
    O5 0.067(2) 0.0368(19) 0.040(2) -0.0102(17) 0.0073(18) 0.0055(16)
    O6 0.047(2) 0.040(2) 0.052(2) -0.0200(16) -0.0022(17) -0.0141(17)
    N1 0.032(2) 0.042(2) 0.031(2) -0.0128(18) -0.0042(17) -0.0113(18)
    N2 0.032(2) 0.032(2) 0.030(2) -0.0117(16) 0.0000(16) -0.0091(16)
    C1 0.053(3) 0.036(3) 0.045(3) -0.012(2) -0.011(3) -0.012(2)
    C2 0.035(3) 0.034(2) 0.029(2) -0.015(2) 0.008(2) -0.011(2)
    C3 0.031(3) 0.044(3) 0.030(3) -0.011(2) 0.000(2) -0.013(2)
    C4 0.035(3) 0.043(3) 0.029(3) -0.007(2) -0.005(2) -0.015(2)
    C5 0.032(3) 0.045(3) 0.024(2) -0.017(2) -0.0011(19) -0.003(2)
    C6 0.031(3) 0.053(4) 0.088(5) -0.003(2) -0.007(3) -0.028(3)
    C7 0.043(3) 0.058(3) 0.036(3) -0.002(2) -0.008(2) -0.013(3)
    C8 0.061(4) 0.078(4) 0.048(4) 0.014(3) -0.009(3) -0.024(3)
    C9 0.068(4) 0.071(4) 0.043(3) 0.006(3) -0.008(3) -0.021(3)
    C10 0.023(2) 0.031(2) 0.028(2) -0.0033(18) 0.0026(18) -0.0067(19)
    C11 0.025(2) 0.032(2) 0.031(3) -0.0073(19) -0.0026(19) -0.008(2)
    C12 0.030(3) 0.036(3) 0.035(3) -0.002(2) 0.003(2) -0.004(2)
    C13 0.047(3) 0.030(3) 0.034(3) -0.003(2) -0.002(2) 0.000(2)
    C14 0.041(3) 0.030(3) 0.032(3) -0.014(2) 0.002(2) 0.003(2)
    C15 0.032(3) 0.039(3) 0.034(3) -0.009(2) 0.005(2) -0.003(2)
    C16 0.030(3) 0.034(3) 0.035(3) -0.006(2) 0.002(2) 0.001(2)
    C17 0.063(4) 0.064(4) 0.039(3) -0.015(3) 0.012(3) 0.008(3)
    C18 0.026(2) 0.023(2) 0.026(2) -0.0029(17) -0.0012(18) -0.0047(17)
    C19 0.036(3) 0.038(3) 0.025(2) -0.009(2) 0.001(2) -0.007(2)
    C20 0.036(3) 0.036(3) 0.030(3) -0.013(2) 0.004(2) -0.004(2)
    C21 0.032(3) 0.024(2) 0.036(3) -0.0035(19) -0.001(2) -0.009(2)
    C22 0.035(3) 0.034(3) 0.033(3) -0.003(2) -0.005(2) -0.014(2)
    C23 0.025(2) 0.035(2) 0.033(3) -0.0083(19) 0.0030(19) -0.005(2)
    C24 0.044(3) 0.039(3) 0.057(4) -0.015(2) -0.007(3) 0.002(3)
_geom_special_details     ?
loop_
    _geom_bond_atom_site_label_1
    _geom_bond_atom_site_label_2
    _geom_bond_site_symmetry_2
    _geom_bond_distance
    _geom_bond_publ_flag
    O1 H1O . 0.844(11) ?
    O1 C1 . 1.414(6) ?
    O2 C3 . 1.230(5) ?
    O3 C5 . 1.201(5) ?
    O4 C5 . 1.329(5) ?
    O4 C6 . 1.462(6) ?
    O5 C14 . 1.362(5) ?
    O5 C17 . 1.438(6) ?
    O6 C21 . 1.366(5) ?
    O6 C24 . 1.430(6) ?
    N1 H1N . 0.843(11) ?
    N1 C3 . 1.322(6) ?
    N1 C4 . 1.458(6) ?
    N2 C2 . 1.458(5) ?
    N2 C10 . 1.290(5) ?
    C1 H1A . 0.990 ?
    C1 H1B . 0.990 ?
    C1 C2 . 1.523(6) ?
    C2 H2 . 1.00 ?
    C2 C3 . 1.515(6) ?
    C4 H4 . 1.00 ?
    C4 C5 . 1.505(6) ?
    C4 C7 . 1.548(7) ?
    C6 H6A . 0.980 ?
    C6 H6B . 0.980 ?
    C6 H6C . 0.980 ?
    C7 H7 . 1.00 ?
    C7 C8 . 1.527(7) ?
    C7 C9 . 1.518(7) ?
    C8 H8A . 0.980 ?
    C8 H8B . 0.980 ?
    C8 H8C . 0.980 ?
    C9 H9A . 0.980 ?
    C9 H9B . 0.980 ?
    C9 H9C . 0.980 ?
    C10 C11 . 1.496(6) ?
    C10 C18 . 1.493(6) ?
    C11 C12 . 1.388(6) ?
    C11 C16 . 1.393(6) ?
    C12 H12 . 0.950 ?
    C12 C13 . 1.372(6) ?
    C13 H13 . 0.950 ?
    C13 C14 . 1.411(7) ?
    C14 C15 . 1.375(6) ?
    C15 H15 . 0.950 ?
    C15 C16 . 1.374(6) ?
    C16 H16 . 0.950 ?
    C17 H17A . 0.980 ?
    C17 H17B . 0.980 ?
    C17 H17C . 0.980 ?
    C18 C19 . 1.392(6) ?
    C18 C23 . 1.389(6) ?
    C19 H19 . 0.950 ?
    C19 C20 . 1.383(6) ?
    C20 H20 . 0.950 ?
    C20 C21 . 1.388(6) ?
    C21 C22 . 1.400(6) ?
    C22 H22 . 0.950 ?
    C22 C23 . 1.384(6) ?
    C23 H23 . 0.950 ?
    C24 H24A . 0.980 ?
    C24 H24B . 0.980 ?
    C24 H24C . 0.980 ?
loop_
    _geom_angle_atom_site_label_1
    _geom_angle_atom_site_label_2
    _geom_angle_atom_site_label_3
    _geom_angle_site_symmetry_1
    _geom_angle_site_symmetry_3
    _geom_angle
    _geom_angle_publ_flag
    H1O O1 C1 . . 109(4) ?
    C5 O4 C6 . . 116.0(4) ?
    C14 O5 C17 . . 117.3(4) ?
    C21 O6 C24 . . 117.7(4) ?
    H1N N1 C3 . . 117(3) ?
    H1N N1 C4 . . 119(3) ?
    C3 N1 C4 . . 124.0(4) ?
    C2 N2 C10 . . 119.0(4) ?
    O1 C1 H1A . . 109.0 ?
    O1 C1 H1B . . 109.0 ?
    O1 C1 C2 . . 112.7(4) ?
    H1A C1 H1B . . 107.8 ?
    H1A C1 C2 . . 109.0 ?
    H1B C1 C2 . . 109.0 ?
    N2 C2 C1 . . 110.7(4) ?
    N2 C2 H2 . . 108.9 ?
    N2 C2 C3 . . 111.3(4) ?
    C1 C2 H2 . . 108.9 ?
    C1 C2 C3 . . 108.2(4) ?
    H2 C2 C3 . . 108.9 ?
    O2 C3 N1 . . 124.3(4) ?
    O2 C3 C2 . . 119.7(4) ?
    N1 C3 C2 . . 116.0(4) ?
    N1 C4 H4 . . 109.2 ?
    N1 C4 C5 . . 108.0(3) ?
    N1 C4 C7 . . 110.9(4) ?
    H4 C4 C5 . . 109.2 ?
    H4 C4 C7 . . 109.2 ?
    C5 C4 C7 . . 110.2(4) ?
    O3 C5 O4 . . 124.4(4) ?
    O3 C5 C4 . . 122.6(4) ?
    O4 C5 C4 . . 113.1(4) ?
    O4 C6 H6A . . 109.5 ?
    O4 C6 H6B . . 109.5 ?
    O4 C6 H6C . . 109.5 ?
    H6A C6 H6B . . 109.5 ?
    H6A C6 H6C . . 109.5 ?
    H6B C6 H6C . . 109.5 ?
    C4 C7 H7 . . 107.9 ?
    C4 C7 C8 . . 111.1(5) ?
    C4 C7 C9 . . 110.0(4) ?
    H7 C7 C8 . . 107.9 ?
    H7 C7 C9 . . 107.9 ?
    C8 C7 C9 . . 111.8(4) ?
    C7 C8 H8A . . 109.5 ?
    C7 C8 H8B . . 109.5 ?
    C7 C8 H8C . . 109.5 ?
    H8A C8 H8B . . 109.5 ?
    H8A C8 H8C . . 109.5 ?
    H8B C8 H8C . . 109.5 ?
    C7 C9 H9A . . 109.5 ?
    C7 C9 H9B . . 109.5 ?
    C7 C9 H9C . . 109.5 ?
    H9A C9 H9B . . 109.5 ?
    H9A C9 H9C . . 109.5 ?
    H9B C9 H9C . . 109.5 ?
    N2 C10 C11 . . 124.7(4) ?
    N2 C10 C18 . . 118.2(4) ?
    C11 C10 C18 . . 117.1(4) ?
    C10 C11 C12 . . 120.9(4) ?
    C10 C11 C16 . . 121.2(4) ?
    C12 C11 C16 . . 117.8(4) ?
    C11 C12 H12 . . 119.3 ?
    C11 C12 C13 . . 121.4(4) ?
    H12 C12 C13 . . 119.3 ?
    C12 C13 H13 . . 120.2 ?
    C12 C13 C14 . . 119.7(4) ?
    H13 C13 C14 . . 120.2 ?
    O5 C14 C13 . . 115.6(4) ?
    O5 C14 C15 . . 124.9(4) ?
    C13 C14 C15 . . 119.4(4) ?
    C14 C15 H15 . . 120.1 ?
    C14 C15 C16 . . 119.8(4) ?
    H15 C15 C16 . . 120.1 ?
    C11 C16 C15 . . 121.9(4) ?
    C11 C16 H16 . . 119.0 ?
    C15 C16 H16 . . 119.0 ?
    O5 C17 H17A . . 109.5 ?
    O5 C17 H17B . . 109.5 ?
    O5 C17 H17C . . 109.5 ?
    H17A C17 H17B . . 109.5 ?
    H17A C17 H17C . . 109.5 ?
    H17B C17 H17C . . 109.5 ?
    C10 C18 C19 . . 121.7(4) ?
    C10 C18 C23 . . 120.9(4) ?
    C19 C18 C23 . . 117.4(4) ?
    C18 C19 H19 . . 118.9 ?
    C18 C19 C20 . . 122.2(4) ?
    H19 C19 C20 . . 118.9 ?
    C19 C20 H20 . . 120.3 ?
    C19 C20 C21 . . 119.5(4) ?
    H20 C20 C21 . . 120.3 ?
    O6 C21 C20 . . 125.0(4) ?
    O6 C21 C22 . . 115.4(4) ?
    C20 C21 C22 . . 119.6(4) ?
    C21 C22 H22 . . 120.2 ?
    C21 C22 C23 . . 119.5(4) ?
    H22 C22 C23 . . 120.2 ?
    C18 C23 C22 . . 121.8(4) ?
    C18 C23 H23 . . 119.1 ?
    C22 C23 H23 . . 119.1 ?
    O6 C24 H24A . . 109.5 ?
    O6 C24 H24B . . 109.5 ?
    O6 C24 H24C . . 109.5 ?
    H24A C24 H24B . . 109.5 ?
    H24A C24 H24C . . 109.5 ?
    H24B C24 H24C . . 109.5 ?
loop_
    _geom_torsion_atom_site_label_1
    _geom_torsion_atom_site_label_2
    _geom_torsion_atom_site_label_3
    _geom_torsion_atom_site_label_4
    _geom_torsion_site_symmetry_1
    _geom_torsion_site_symmetry_2
    _geom_torsion_site_symmetry_3
    _geom_torsion_site_symmetry_4
    _geom_torsion
    _geom_torsion_publ_flag
    C10 N2 C2 C1 . . . . 98.9(5) ?
    C10 N2 C2 C3 . . . . -140.8(4) ?
    O1 C1 C2 N2 . . . . 69.0(5) ?
    O1 C1 C2 C3 . . . . -53.1(5) ?
    C4 N1 C3 O2 . . . . -2.2(7) ?
    C4 N1 C3 C2 . . . . 179.3(4) ?
    N2 C2 C3 O2 . . . . 169.6(4) ?
    N2 C2 C3 N1 . . . . -11.8(5) ?
    C1 C2 C3 O2 . . . . -68.6(5) ?
    C1 C2 C3 N1 . . . . 110.0(4) ?
    C3 N1 C4 C5 . . . . -113.3(5) ?
    C3 N1 C4 C7 . . . . 125.8(5) ?
    C6 O4 C5 O3 . . . . 0.0(7) ?
    C6 O4 C5 C4 . . . . 179.6(4) ?
    N1 C4 C5 O3 . . . . -48.6(6) ?
    N1 C4 C5 O4 . . . . 131.9(4) ?
    C7 C4 C5 O3 . . . . 72.8(5) ?
    C7 C4 C5 O4 . . . . -106.8(4) ?
    N1 C4 C7 C8 . . . . -55.3(5) ?
    N1 C4 C7 C9 . . . . -179.7(4) ?
    C5 C4 C7 C8 . . . . -174.9(4) ?
    C5 C4 C7 C9 . . . . 60.8(5) ?
    C2 N2 C10 C11 . . . . 0.1(6) ?
    C2 N2 C10 C18 . . . . -179.4(4) ?
    N2 C10 C11 C12 . . . . -95.5(5) ?
    N2 C10 C11 C16 . . . . 88.5(6) ?
    C18 C10 C11 C12 . . . . 84.0(5) ?
    C18 C10 C11 C16 . . . . -92.0(5) ?
    C10 C11 C12 C13 . . . . -176.3(4) ?
    C16 C11 C12 C13 . . . . -0.2(6) ?
    C11 C12 C13 C14 . . . . 1.8(7) ?
    C17 O5 C14 C13 . . . . -167.4(4) ?
    C17 O5 C14 C15 . . . . 11.6(7) ?
    C12 C13 C14 O5 . . . . 176.5(4) ?
    C12 C13 C14 C15 . . . . -2.6(7) ?
    O5 C14 C15 C16 . . . . -177.1(4) ?
    C13 C14 C15 C16 . . . . 1.9(7) ?
    C14 C15 C16 C11 . . . . -0.4(7) ?
    C10 C11 C16 C15 . . . . 175.6(4) ?
    C12 C11 C16 C15 . . . . -0.5(6) ?
    N2 C10 C18 C19 . . . . 18.7(6) ?
    N2 C10 C18 C23 . . . . -162.3(4) ?
    C11 C10 C18 C19 . . . . -160.8(4) ?
    C11 C10 C18 C23 . . . . 18.2(6) ?
    C10 C18 C19 C20 . . . . 179.0(4) ?
    C23 C18 C19 C20 . . . . -0.1(6) ?
    C18 C19 C20 C21 . . . . -0.2(7) ?
    C24 O6 C21 C20 . . . . 6.8(6) ?
    C24 O6 C21 C22 . . . . -173.0(4) ?
    C19 C20 C21 O6 . . . . -178.7(4) ?
    C19 C20 C21 C22 . . . . 1.1(6) ?
    O6 C21 C22 C23 . . . . 178.1(4) ?
    C20 C21 C22 C23 . . . . -1.7(6) ?
    C21 C22 C23 C18 . . . . 1.4(6) ?
    C10 C18 C23 C22 . . . . -179.5(4) ?
    C19 C18 C23 C22 . . . . -0.4(6) ?
loop_
    _geom_hbond_atom_site_label_D
    _geom_hbond_atom_site_label_H
    _geom_hbond_atom_site_label_A
    _geom_hbond_site_symmetry_A
    _geom_hbond_distance_DH
    _geom_hbond_distance_HA
    _geom_hbond_distance_DA
    _geom_hbond_angle_DHA
    _geom_hbond_publ_flag
    O1 H1O O2 1_455 0.844(11) 1.870(15) 2.705(5) 170(6) yes
    N1 H1N N2 . 0.843(11) 2.21(4) 2.641(5) 112(4) yes
    C6 H6B O1 1_645 0.98 2.49 3.353(6) 146.0 yes
    C17 H17C O3 1_564 0.98 2.53 3.410(6) 149 yes
    C20 H20 O3 1_455 0.95 2.46 3.222(6) 137 yes
    C16 H16 Cg1 1_655 0.95 2.52 3.460(6) 169 yes
data_global
_journal_date_recd_electronic     2010-11-09
_journal_date_accepted     2010-11-23
_journal_name_full     'Acta Crystallographica, Section E'
_journal_year     2011
_journal_volume     67
_journal_issue      1
_journal_page_first     o13
_journal_page_last     o14
_journal_paper_category     QO
_journal_coeditor_code     BH2325
_publ_contact_author_name     'Dr Gary S. Nichol'
_publ_contact_author_address
;
Department of Chemistry & Biochemistry
The University of Arizona
1306 E University Boulevard
Tucson, AZ 85721
United States of America
;
_publ_contact_author_email     gsnichol@email.arizona.edu
_publ_contact_author_fax     '00 1 520 621 8407'
_publ_contact_author_phone     '00 1 520 621 4168'
_publ_section_title
;\
(<i>S</i>)-Methyl
2-{(<i>S</i>)-2-[bis(4-methoxyphenyl)methylideneamino]-3-hydroxypropanamido}-\
3-methylbutanoate
;
loop_
    _publ_author_name
    _publ_author_footnote
    _publ_author_address
    "Keyari, Charles M." .
;
Department of Chemistry & Biochemistry
The University of Arizona
1306 E University Boulevard
Tucson, AZ 85721
USA
;
    "Polt, Robin" .
;
Department of Chemistry & Biochemistry
The University of Arizona
1306 E University Boulevard
Tucson, AZ 85721
USA
;
    "Nichol, Gary S." .
;
Department of Chemistry & Biochemistry
The University of Arizona
1306 E University Boulevard
Tucson, AZ 85721
USA
;
