# Supplementary material for: (S)-Methyl 2-{(S)-2-[bis­(4-meth­oxy­phen­yl)methyl­idene­amino]-3-hy­droxy­propanamido}-3-methyl­butano­ate
Source: Acta Crystallogr Sect E Struct Rep Online. 2010 Dec 4;67(Pt 1):o13–4. doi: 10.1107/S1600536810049032 (PMC3050411; doi:10.1107/S1600536810049032)
Supplement: Supplementary file 2 [file e-67-00o13-Isup2.hkl]

# 
# h,k,l, Fc-squared, Fo-squared, sigma(Fo-squared) and status flag 
# 
data_I
_shelx_title ' rp101 in P1' 
_shelx_refln_list_code          4 
_shelx_F_calc_maximum       62.93 
_exptl_crystal_F_000       236.00 
_reflns_d_resolution_high  0.8412 
 
loop_ 
 _symmetry_equiv_pos_as_xyz 
 'x, y, z' 
 
_cell_length_a     5.8465 
_cell_length_b     8.9809 
_cell_length_c    11.6305 
_cell_angle_alpha  80.456 
_cell_angle_beta   83.922 
_cell_angle_gamma  76.971 
 
_shelx_F_squared_multiplier     1.000 
 
loop_ 
 _refln_index_h 
 _refln_index_k 
 _refln_index_l 
 _refln_F_squared_calc 
 _refln_F_squared_meas 
 _refln_F_squared_sigma 
 _refln_observed_status 
   1   0   0      188.90      172.51      3.48 o 
   2   0   0      749.83      783.36     12.66 o 
   3   0   0       23.21       23.75      2.32 o 
   4   0   0       75.24       71.66      3.36 o 
   5   0   0        0.63        0.32      2.12 o 
   6   0   0        9.75        4.96      2.36 o 
  -6   1   0       11.35       12.08      2.83 o 
  -5   1   0       33.09       31.36      2.82 o 
  -4   1   0        1.58        0.44      2.10 o 
  -3   1   0       48.26       52.39      2.94 o 
  -2   1   0      186.00      173.19      3.73 o 
  -1   1   0     2764.42     2951.16     47.92 o 
   0   1   0      521.14      474.15      9.29 o 
   1   1   0     2064.59     2152.02     30.18 o 
   2   1   0       42.19       52.20      1.92 o 
   3   1   0      218.29      227.25      5.03 o 
   4   1   0        1.15        1.45      1.68 o 
   5   1   0       15.83       17.45      2.35 o 
   6   1   0       12.23       12.01      4.11 o 
  -6   2   0        4.41        5.26      2.51 o 
  -5   2   0       36.75       40.13      5.40 o 
  -4   2   0       49.82       51.10      3.36 o 
  -3   2   0      335.19      315.84      7.88 o 
  -2   2   0      452.52      445.63      9.73 o 
  -1   2   0     1896.50     1886.53     32.24 o 
   0   2   0      802.56      737.60     11.62 o 
   1   2   0      254.48      217.75      4.22 o 
   2   2   0      372.59      361.50      6.62 o 
   3   2   0       38.62       45.48      2.57 o 
   4   2   0        0.88        1.03      1.75 o 
   5   2   0        8.92        3.01      3.52 o 
  -6   3   0       24.01       24.74      3.11 o 
  -5   3   0        7.53        7.38      2.38 o 
  -4   3   0      380.95      372.95      9.61 o 
  -3   3   0      302.29      286.53      7.70 o 
  -2   3   0      528.92      535.56     11.52 o 
  -1   3   0      204.44      204.62      5.25 o 
   0   3   0      145.02      132.34      4.18 o 
   1   3   0      258.63      245.49      5.26 o 
   2   3   0       10.36        6.34      1.02 o 
   3   3   0       28.21       31.16      1.76 o 
   4   3   0       78.14       80.24      3.45 o 
   5   3   0       63.41       63.84      3.31 o 
  -5   4   0       14.27       13.02      2.66 o 
  -4   4   0       17.62       16.43      2.56 o 
  -3   4   0       22.83       19.83      2.49 o 
  -2   4   0       29.77       28.78      2.60 o 
  -1   4   0      676.40      702.38     18.49 o 
   0   4   0       54.31       53.43      1.87 o 
   1   4   0       51.54       50.71      1.75 o 
   2   4   0       39.77       37.58      1.66 o 
   3   4   0      132.41      124.27     12.88 o 
   4   4   0      208.73      217.00      7.89 o 
   5   4   0      208.36      235.11      6.99 o 
   6   4   0        3.83        0.15      3.16 o 
  -5   5   0        6.40        5.22      2.58 o 
  -4   5   0       11.75       12.96      2.57 o 
  -3   5   0        1.83        2.18      2.12 o 
  -2   5   0       10.85        9.15      2.10 o 
  -1   5   0       31.63       33.81      2.38 o 
   0   5   0      118.68      119.73      3.13 o 
   1   5   0      276.44      270.83      8.17 o 
   2   5   0      139.79      143.17      3.61 o 
   3   5   0       49.64       47.58      2.57 o 
   4   5   0       98.39       93.36      3.83 o 
   5   5   0       20.86       21.94      4.03 o 
   6   5   0       21.11       19.00      4.61 o 
  -4   6   0       11.45       13.09      2.59 o 
  -3   6   0        9.58        8.89      2.29 o 
  -2   6   0       18.98       15.78      2.53 o 
  -1   6   0       57.57       56.49      3.10 o 
   0   6   0       34.46       32.06      1.90 o 
   1   6   0       40.85       40.38      2.01 o 
   2   6   0       88.15       84.51      3.37 o 
   3   6   0      232.53      235.56      6.67 o 
   4   6   0      102.19      104.88      4.21 o 
   5   6   0       77.74       75.79      6.31 o 
   6   6   0        9.31        2.78      3.95 o 
  -4   7   0        0.84       -0.30      2.62 o 
  -3   7   0        0.91       -2.40      2.24 o 
  -2   7   0       16.23       16.68      2.69 o 
  -1   7   0       42.21       47.45      3.25 o 
   0   7   0      102.31      107.24      6.52 o 
   1   7   0       66.09       63.24      5.48 o 
   2   7   0      168.60      163.42      7.35 o 
   3   7   0       78.81       76.02      5.06 o 
   4   7   0        5.81        6.37      3.62 o 
   5   7   0       35.88       32.30      5.08 o 
   6   7   0       48.61       46.68      5.95 o 
  -3   8   0        3.79        2.53      2.49 o 
  -2   8   0       29.86       28.48      4.85 o 
  -1   8   0       23.20       24.73      2.80 o 
   0   8   0        7.45        7.48      2.20 o 
   1   8   0        3.02        1.14      1.37 o 
   2   8   0       11.09       12.48      2.20 o 
   3   8   0       29.85       35.41      4.62 o 
   4   8   0        2.88        4.20      3.98 o 
   5   8   0       11.09       10.62      4.43 o 
  -2   9   0       42.46       44.67      3.62 o 
  -1   9   0       23.84       23.45      2.97 o 
   0   9   0        8.19        8.25      3.04 o 
   1   9   0       35.56       34.09      4.29 o 
   2   9   0       37.71       42.66      5.26 o 
   3   9   0        1.54        0.36      3.91 o 
   4   9   0        2.00        0.13      3.96 o 
   0  10   0        2.53        4.11      2.16 o 
   1  10   0       23.73        8.00      8.50 o 
   3  10   0        1.42        5.07      4.29 o 
  -3 -10   1        2.08        2.47      4.12 o 
  -2 -10   1        3.06        3.09      3.40 o 
  -1 -10   1       43.05       43.52      4.89 o 
   0 -10   1        5.30       -0.37      3.30 o 
  -4  -9   1       19.60       14.07      4.59 o 
  -3  -9   1        9.26        9.35      3.88 o 
  -1  -9   1       27.37       32.61      4.09 o 
   0  -9   1       30.08       32.37      4.38 o 
   1  -9   1        6.08        5.35      2.54 o 
   2  -9   1       15.55       11.23      2.75 o 
  -5  -8   1        0.57       -3.94      3.84 o 
  -4  -8   1        1.57       -0.45      3.54 o 
  -3  -8   1       42.03       42.33      2.90 o 
  -2  -8   1       77.44       82.05      3.84 o 
   0  -8   1        7.55        6.99      3.97 o 
   1  -8   1      108.70      101.45      4.45 o 
   2  -8   1       19.07       20.18      2.69 o 
   3  -8   1        5.05        4.55      2.46 o 
  -5  -7   1       49.63       51.10      5.66 o 
  -4  -7   1       13.62       13.74      4.45 o 
  -3  -7   1       33.48       32.23      2.56 o 
  -2  -7   1      121.21      125.11      4.59 o 
  -1  -7   1       13.96       15.14      2.18 o 
   0  -7   1       12.37       12.61      2.28 o 
   1  -7   1       17.56       17.76      2.47 o 
   2  -7   1       46.05       44.73      3.15 o 
   3  -7   1        5.72        6.95      2.36 o 
   4  -7   1       13.09       15.40      2.89 o 
  -6  -6   1       47.86       55.59      6.28 o 
  -5  -6   1        5.51        4.10      1.97 o 
  -4  -6   1       27.38       28.35      2.55 o 
  -3  -6   1      285.32      290.16      7.74 o 
  -2  -6   1       54.87       58.07      2.85 o 
  -1  -6   1       52.22       52.78      2.75 o 
   0  -6   1        6.53        5.60      1.56 o 
   1  -6   1       16.31       16.98      3.20 o 
   2  -6   1        2.20        3.02      2.20 o 
   3  -6   1        4.28        2.43      2.11 o 
   4  -6   1        2.46        2.97      2.28 o 
  -6  -5   1       33.66       34.80      5.23 o 
  -5  -5   1       96.24       97.33      7.26 o 
  -4  -5   1      118.55      116.38      4.37 o 
  -3  -5   1      273.03      269.86      7.29 o 
  -2  -5   1      157.76      155.58      4.79 o 
  -1  -5   1       24.93       27.41      1.55 o 
   0  -5   1       41.60       41.72      1.86 o 
   1  -5   1      105.52      101.71      3.97 o 
   2  -5   1        1.92        2.45      2.00 o 
   3  -5   1       33.82       33.25      2.94 o 
   4  -5   1       46.13       47.83      3.39 o 
   5  -5   1        6.57        4.64      2.50 o 
  -6  -4   1       21.14       19.89      2.62 o 
  -5  -4   1      108.84      111.85      4.60 o 
  -4  -4   1       21.07       18.84      2.20 o 
  -3  -4   1       23.59       21.52      1.94 o 
  -2  -4   1       86.85       79.93      5.03 o 
  -1  -4   1       56.77       58.60      1.94 o 
   0  -4   1       51.42       50.26      2.14 o 
   1  -4   1       37.31       36.30      1.57 o 
   2  -4   1       78.20       77.87      3.37 o 
   3  -4   1      189.73      189.87      6.05 o 
   4  -4   1       59.54       62.93      3.65 o 
   5  -4   1        0.88        0.41      2.30 o 
  -6  -3   1       24.07       19.81      2.98 o 
  -5  -3   1       26.12       27.78      2.74 o 
  -4  -3   1       52.25       59.96      3.02 o 
  -3  -3   1        1.43        2.75      1.10 o 
  -2  -3   1       82.53       76.70      2.85 o 
  -1  -3   1       61.01       54.96      1.86 o 
   0  -3   1      453.28      434.90      7.55 o 
   1  -3   1      159.27      165.64      3.59 o 
   2  -3   1      442.87      451.61     10.10 o 
   3  -3   1      267.68      278.27      7.50 o 
   4  -3   1       12.43       12.98      2.61 o 
   5  -3   1       70.92       76.37      6.98 o 
   6  -3   1        2.72        0.38      2.37 o 
  -5  -2   1        2.77        2.15      1.85 o 
  -4  -2   1        0.85       -0.07      1.16 o 
  -3  -2   1       72.98       69.09      2.28 o 
  -2  -2   1      104.52       99.59      2.56 o 
  -1  -2   1      413.73      392.12      6.85 o 
   0  -2   1     1004.65      979.39     14.93 o 
   1  -2   1     1258.25     1165.48     43.90 o 
   2  -2   1      526.55      506.19     10.80 o 
   3  -2   1        9.14       10.86      1.96 o 
   4  -2   1      218.49      220.16      6.67 o 
   5  -2   1        3.95        4.15      2.23 o 
   6  -2   1        4.44        6.36      2.70 o 
  -6  -1   1       35.34       40.05      5.20 o 
  -5  -1   1       19.29       19.18      2.40 o 
  -4  -1   1        6.09        6.31      1.51 o 
  -3  -1   1      157.30      169.04      4.13 o 
  -2  -1   1       87.22       92.83      2.55 o 
  -1  -1   1      539.69      486.62     15.24 o 
   0  -1   1       53.93       49.26      1.25 o 
   1  -1   1     2181.25     2148.99     30.17 o 
   2  -1   1      572.65      547.39      9.28 o 
   3  -1   1       53.79       51.48      1.93 o 
   4  -1   1       32.97       33.06      2.78 o 
   5  -1   1       49.27       51.51      3.35 o 
   6  -1   1        7.05        9.28      2.54 o 
  -6   0   1        0.95       -2.18      3.75 o 
  -5   0   1        5.49        3.01      2.14 o 
  -4   0   1       86.21       82.67      4.74 o 
  -3   0   1      228.68      225.02      4.89 o 
  -2   0   1       54.57       52.13      2.02 o 
  -1   0   1      469.03      425.85      7.28 o 
   1   0   1     1502.67     1506.36     21.94 o 
   2   0   1       90.56      100.37      2.68 o 
   3   0   1      123.99      127.87      3.46 o 
   5   0   1        5.73        4.93      2.96 o 
   6   0   1       29.55       27.66      6.58 o 
  -6   1   1        4.43        3.32      2.41 o 
  -5   1   1       45.53       41.67      3.16 o 
  -4   1   1      138.98      137.77      4.81 o 
  -3   1   1      126.54      128.08      4.18 o 
  -2   1   1       58.28       54.65      1.87 o 
  -1   1   1     1889.14     1915.53     27.25 o 
   0   1   1      497.00      435.89      7.28 o 
   1   1   1      447.32      398.13      9.57 o 
   2   1   1       50.47       46.55      1.82 o 
   3   1   1        7.48        7.28      1.50 o 
   4   1   1      110.69       97.32      9.93 o 
   5   1   1       11.63       14.46      2.70 o 
   6   1   1        3.20       -0.82      1.68 o 
  -6   2   1       22.83       23.56      2.94 o 
  -5   2   1       66.63       66.13      3.71 o 
  -4   2   1       18.47       18.81      2.58 o 
  -3   2   1       57.81       57.17      2.93 o 
  -2   2   1       26.57       20.89      2.02 o 
  -1   2   1      495.74      493.08      8.42 o 
   0   2   1      648.55      604.00      9.76 o 
   1   2   1     3960.59     3974.30     96.04 o 
   2   2   1      207.28      204.94      4.23 o 
   3   2   1      469.29      499.79      9.05 o 
   4   2   1      158.09      168.87      4.50 o 
   5   2   1        5.76        0.05      1.09 o 
  -6   3   1        6.10        3.09      2.48 o 
  -5   3   1       73.83       69.69      3.91 o 
  -4   3   1        8.52        8.67      2.46 o 
  -3   3   1       64.40       65.56      3.30 o 
  -2   3   1      142.54      132.72      4.25 o 
  -1   3   1       41.87       42.18      2.16 o 
   0   3   1       14.62       15.33      1.01 o 
   1   3   1       58.95       54.85      1.69 o 
   2   3   1       22.31       21.05      1.25 o 
   3   3   1       65.54       64.55      2.32 o 
   4   3   1       33.44       38.84      2.08 o 
   5   3   1       59.06       59.69      3.16 o 
  -5   4   1        3.00        3.28      2.39 o 
  -4   4   1      178.57      180.59      6.10 o 
  -3   4   1       36.42       33.48      2.84 o 
  -2   4   1        9.01       10.28      1.89 o 
  -1   4   1      418.66      420.79      9.43 o 
   0   4   1      196.03      196.96      4.13 o 
   1   4   1      654.34      680.54     11.15 o 
   2   4   1       50.29       51.08      1.88 o 
   3   4   1        9.30       10.10      1.31 o 
   4   4   1       42.52       48.50      2.77 o 
   6   4   1        9.80        8.37      4.07 o 
  -5   5   1        1.70       -0.90      2.41 o 
  -4   5   1       41.32       38.18      3.19 o 
  -3   5   1      106.05      104.33      6.89 o 
  -2   5   1        4.20        3.13      2.09 o 
  -1   5   1       64.15       70.45      5.53 o 
   0   5   1      122.39      111.37      3.71 o 
   1   5   1       72.30       77.81      2.42 o 
   2   5   1       51.41       52.40      2.06 o 
   3   5   1       37.71       38.50      2.25 o 
   4   5   1       72.17       76.63      3.34 o 
   5   5   1       30.63       32.79      4.78 o 
   6   5   1       20.98       22.08      4.75 o 
  -4   6   1        8.30        8.78      2.60 o 
  -3   6   1        3.42        7.21      2.26 o 
  -2   6   1       35.67       41.09      3.16 o 
  -1   6   1        5.49        2.68      2.19 o 
   0   6   1       20.95       20.56      2.22 o 
   1   6   1       26.62       29.60      1.87 o 
   2   6   1       24.69       23.06      1.65 o 
   3   6   1       16.18       19.08      2.03 o 
   4   6   1        2.54        2.19      1.48 o 
   5   6   1       17.52       13.78      3.82 o 
   6   6   1        3.33        7.97      4.28 o 
  -4   7   1        6.69        8.65      3.15 o 
  -3   7   1        5.69        8.56      2.55 o 
  -2   7   1        6.37        3.64      2.28 o 
  -1   7   1       88.28       89.18      4.18 o 
   0   7   1        7.01        8.27      2.89 o 
   1   7   1       56.70       57.20      2.60 o 
   2   7   1        1.29        0.53      1.45 o 
   3   7   1        4.13        3.65      2.39 o 
   4   7   1        9.95        9.10      3.96 o 
   5   7   1       24.99       24.95      4.76 o 
   6   7   1       19.20       19.87      4.94 o 
  -3   8   1        0.88        2.27      2.58 o 
  -2   8   1       12.25        9.90      2.55 o 
  -1   8   1        0.90        2.36      2.39 o 
   0   8   1       12.07        9.59      2.43 o 
   1   8   1        4.33        3.44      1.01 o 
   2   8   1       56.07       56.05      3.38 o 
   3   8   1       14.00       12.27      4.33 o 
   4   8   1        5.10        4.23      4.09 o 
   5   8   1        6.86        7.38      4.20 o 
  -2   9   1        0.44        1.09      2.59 o 
  -1   9   1        2.82        2.12      2.40 o 
   0   9   1        1.30        1.73      2.38 o 
   1   9   1       21.90        8.79      6.27 o 
   2   9   1        6.92        3.19      4.06 o 
   3   9   1       19.29       19.44      4.63 o 
   4   9   1       18.37       18.41      4.35 o 
   0  10   1        4.70        2.70      2.64 o 
   1  10   1       21.81        2.44      2.38 o 
  -2 -10   2       12.27       13.47      3.92 o 
  -1 -10   2        9.14        4.65      3.42 o 
  -4  -9   2        4.33        7.47      4.09 o 
  -3  -9   2       15.97       17.20      2.48 o 
  -2  -9   2        6.56        3.51      2.69 o 
  -1  -9   2       13.66       14.35      3.57 o 
   0  -9   2       43.12       39.26      4.62 o 
   1  -9   2        1.38        1.04      4.51 o 
  -5  -8   2        5.78        4.00      4.35 o 
  -4  -8   2        3.99        3.81      2.19 o 
  -3  -8   2        9.56       11.35      2.21 o 
  -2  -8   2        5.39        5.25      2.04 o 
  -1  -8   2      197.77      207.54      8.91 o 
   1  -8   2        9.86        6.20      2.22 o 
   2  -8   2       26.98       26.20      2.90 o 
   3  -8   2        6.46        6.47      2.52 o 
  -5  -7   2        1.21        1.17      2.04 o 
  -4  -7   2        9.02        8.43      1.99 o 
  -3  -7   2      103.83      107.54      4.44 o 
  -2  -7   2      124.20      129.86      4.73 o 
  -1  -7   2       83.83       85.41      3.80 o 
   0  -7   2       18.78       18.10      3.21 o 
   1  -7   2        1.10       -1.06      3.46 o 
   2  -7   2       13.12       15.31      3.59 o 
   3  -7   2        2.57        1.36      2.13 o 
  -6  -6   2       18.99       19.11      4.83 o 
  -5  -6   2      116.80      122.18      5.01 o 
  -4  -6   2       74.17       76.23      3.80 o 
  -3  -6   2      104.74      101.24      4.11 o 
  -2  -6   2        6.50        7.70      1.85 o 
  -1  -6   2        1.78       -0.30      1.13 o 
   0  -6   2        2.64       -0.06      1.50 o 
   1  -6   2       80.87       80.24      5.91 o 
   2  -6   2       57.65       53.05      3.22 o 
   3  -6   2        8.88        9.37      2.36 o 
   4  -6   2       16.22       15.84      2.67 o 
  -6  -5   2        1.38        2.12      2.00 o 
  -5  -5   2        6.24        7.56      2.70 o 
  -4  -5   2      630.12      632.16     14.13 o 
  -3  -5   2       25.50       20.45      2.08 o 
  -2  -5   2      157.35      159.27      4.98 o 
  -1  -5   2       27.56       28.34      2.04 o 
   0  -5   2       28.88       26.58      1.62 o 
   1  -5   2      100.20       93.69      3.83 o 
   2  -5   2        4.32        3.97      2.06 o 
   3  -5   2       10.73       11.78      2.40 o 
   4  -5   2       28.23       27.70      2.94 o 
   5  -5   2       12.71       12.79      2.84 o 
  -6  -4   2        4.68        6.14      2.31 o 
  -5  -4   2      136.16      130.50      5.01 o 
  -4  -4   2       27.10       30.12      2.53 o 
  -3  -4   2       28.57       32.81      2.82 o 
  -2  -4   2      147.75      148.38      4.58 o 
  -1  -4   2       57.19       62.89      2.05 o 
   0  -4   2       75.77       71.66      2.24 o 
   1  -4   2       87.62       90.49      2.61 o 
   2  -4   2       95.89       90.55      3.61 o 
   3  -4   2      268.42      266.74      7.53 o 
   4  -4   2       45.28       45.63      3.33 o 
   5  -4   2        0.32       -0.28      2.24 o 
  -6  -3   2       31.23       28.18      3.40 o 
  -5  -3   2       15.36       17.19      2.26 o 
  -4  -3   2       22.75       21.52      2.38 o 
  -3  -3   2       38.49       38.58      2.42 o 
  -2  -3   2      361.84      245.32     18.09 o 
  -1  -3   2       11.25       13.88      0.99 o 
   0  -3   2      179.27      173.39      3.66 o 
   1  -3   2      271.64      266.44      5.23 o 
   2  -3   2      482.86      454.45     10.16 o 
   3  -3   2       85.17       91.73      3.95 o 
   4  -3   2       96.49       98.58      4.42 o 
   5  -3   2        3.40        4.72      3.59 o 
   6  -3   2        8.29       12.79      3.25 o 
  -6  -2   2       28.86       33.20      3.56 o 
  -5  -2   2       63.52       31.28      3.52 o 
  -4  -2   2       66.02       64.85      3.13 o 
  -3  -2   2      264.31      275.77      7.04 o 
  -2  -2   2      153.62      164.32      4.68 o 
  -1  -2   2      207.25      185.95      4.80 o 
   0  -2   2      238.47      235.03      4.49 o 
   1  -2   2      838.62      836.62     13.21 o 
   2  -2   2      598.68      638.26     10.72 o 
   3  -2   2       75.08       75.02      3.38 o 
   4  -2   2       46.87       51.09      3.33 o 
   5  -2   2       27.43       32.88      3.07 o 
   6  -2   2        8.16        7.58      2.59 o 
  -6  -1   2        3.39        4.43      3.95 o 
  -5  -1   2       47.71       47.89      5.19 o 
  -4  -1   2       19.66       20.52      1.82 o 
  -3  -1   2       49.71       53.60      2.07 o 
  -2  -1   2      216.68      199.61      4.06 o 
  -1  -1   2      686.89      593.97     49.77 o 
   0  -1   2     2588.29     2792.80     42.97 o 
   1  -1   2     1991.82     2099.82     32.27 o 
   2  -1   2      164.11      156.20      3.60 o 
   3  -1   2      112.02      119.00      3.79 o 
   4  -1   2       93.28       94.79      4.24 o 
   5  -1   2       44.07       47.73      3.33 o 
   6  -1   2        1.48       -0.75      2.89 o 
  -6   0   2        4.19        3.22      3.81 o 
  -5   0   2       15.35       14.85      3.55 o 
  -4   0   2       20.63       20.67      2.51 o 
  -3   0   2      161.44      167.30      4.92 o 
  -2   0   2      802.74      768.18     12.44 o 
  -1   0   2      674.22      688.24     11.08 o 
   0   0   2      654.06      565.72     26.76 o 
   1   0   2      614.83      574.53      9.47 o 
   2   0   2      215.10      215.77      4.48 o 
   3   0   2      115.09      113.62      3.17 o 
   4   0   2        4.43        4.13      1.40 o 
   5   0   2       11.00       10.92      2.26 o 
  -6   1   2        0.54       -0.16      3.50 o 
  -5   1   2       30.49       29.91      2.66 o 
  -4   1   2       98.62       98.85      4.04 o 
  -3   1   2      255.37      262.93      6.77 o 
  -2   1   2      816.03      804.20     13.01 o 
  -1   1   2      416.05      408.38      7.22 o 
   0   1   2     2228.01     2451.51     33.96 o 
   1   1   2     2060.45     2012.29     35.90 o 
   2   1   2      799.91      792.12     12.73 o 
   3   1   2        5.05        5.63      1.18 o 
   4   1   2       42.38       43.23      2.20 o 
   5   1   2       27.55       31.26      2.59 o 
  -6   2   2        1.40        0.18      2.21 o 
  -5   2   2       37.25       35.41      3.00 o 
  -4   2   2      100.72       99.02      4.22 o 
  -3   2   2       27.92       30.23      2.38 o 
  -2   2   2      609.55      621.78     15.21 o 
  -1   2   2     1403.84     1360.98     20.17 o 
   0   2   2     2227.31     2303.14     34.95 o 
   1   2   2     1981.95     2052.13     43.70 o 
   2   2   2      126.12      127.22      2.91 o 
   3   2   2       69.58       81.83      2.68 o 
   5   2   2       25.12       27.20      2.43 o 
   6   2   2       17.62        1.21      2.38 o 
  -5   3   2       22.26       18.18      2.71 o 
  -4   3   2       19.34       18.90      2.59 o 
  -3   3   2       24.85       23.27      2.39 o 
  -2   3   2        7.58        4.55      1.73 o 
  -1   3   2      653.38      605.36     31.43 o 
   0   3   2      359.84      367.52      6.58 o 
   1   3   2      125.46      118.79      2.74 o 
   2   3   2      394.48      401.74      7.22 o 
   3   3   2      468.32      480.15      9.39 o 
   4   3   2       14.16       11.17      1.58 o 
   5   3   2       10.27        6.46      3.30 o 
   6   3   2       19.07       10.71      6.59 o 
  -5   4   2        8.22        8.06      2.49 o 
  -4   4   2       47.47       45.27      3.23 o 
  -3   4   2      102.94      100.77      4.22 o 
  -2   4   2      256.45      255.51      6.85 o 
  -1   4   2      331.37      326.36      7.79 o 
   0   4   2       51.81       49.38      1.76 o 
   1   4   2      325.81      333.69      6.37 o 
   2   4   2     1030.42     1054.23     16.39 o 
   3   4   2       18.74       21.88      1.46 o 
   4   4   2        3.63        3.12      2.35 o 
   5   4   2       49.32       46.63      5.25 o 
   6   4   2       10.79        7.84      6.40 o 
  -5   5   2        6.23        9.40      2.70 o 
  -4   5   2        7.11        7.98      3.34 o 
  -3   5   2      170.65      183.15      6.11 o 
  -2   5   2       13.97       15.39      2.46 o 
  -1   5   2      135.85      139.87      4.60 o 
   0   5   2      138.45      143.27      4.35 o 
   1   5   2      175.38      189.96      4.23 o 
   2   5   2      117.34      115.03      3.10 o 
   3   5   2       84.50       89.48      2.80 o 
   4   5   2        3.23        1.97      3.44 o 
  -4   6   2       17.61       17.96      2.84 o 
  -3   6   2       12.28       12.48      2.50 o 
  -2   6   2       45.27       54.34      3.49 o 
  -1   6   2       71.81       79.17      3.72 o 
   0   6   2      533.43      556.85     12.07 o 
   1   6   2       33.52       35.12      1.84 o 
   2   6   2       47.02       50.39      2.22 o 
   3   6   2       50.77       52.92      3.62 o 
   5   6   2       44.37       52.36      5.43 o 
  -4   7   2       10.81       10.50      2.81 o 
  -3   7   2       15.89       14.26      2.65 o 
  -2   7   2        3.54        4.28      2.37 o 
  -1   7   2       12.70       12.76      2.58 o 
   0   7   2        4.55        2.59      2.26 o 
   1   7   2       60.40       70.38      3.43 o 
   2   7   2        6.88        4.26      2.23 o 
   3   7   2       18.81        7.91      9.59 o 
   4   7   2       39.07       42.01      4.91 o 
   5   7   2       34.77       32.67      4.71 o 
  -3   8   2        9.63        8.53      2.71 o 
  -2   8   2        0.41       -2.17      2.46 o 
  -1   8   2        2.91        3.05      2.34 o 
   0   8   2       21.87       22.05      2.70 o 
   1   8   2       60.19       66.41      3.55 o 
   2   8   2        9.58        3.39      2.34 o 
   4   8   2       46.84       44.18      5.12 o 
   5   8   2        2.64        6.97      3.93 o 
  -2   9   2        0.09        0.89      2.61 o 
  -1   9   2        3.57        0.68      2.52 o 
   0   9   2        1.76        3.45      2.61 o 
   1   9   2        6.69        6.44      3.90 o 
   3   9   2        4.93        3.18      1.61 o 
   0  10   2       22.72       30.58      4.37 o 
   1  10   2        2.30       -0.52      3.76 o 
   2  10   2       19.42        3.01      2.48 o 
   3  10   2        6.75       -0.20      1.70 o 
  -3  -9   3        4.44        6.69      2.25 o 
  -2  -9   3       10.75       12.46      3.07 o 
  -1  -9   3       67.30       71.04      5.36 o 
   0  -9   3        9.31       13.69      3.45 o 
   1  -9   3        0.41       -1.92      1.97 o 
  -4  -8   3        7.93        9.13      2.34 o 
  -3  -8   3        0.72        1.40      1.91 o 
  -2  -8   3       97.25       99.36      4.34 o 
  -1  -8   3       97.21       99.29      5.70 o 
   0  -8   3       24.13       23.70      3.54 o 
   1  -8   3        4.70       -0.46      1.95 o 
   2  -8   3        7.00        5.32      2.27 o 
  -5  -7   3        7.08        6.88      2.17 o 
  -4  -7   3       20.67       19.16      2.44 o 
  -3  -7   3      121.32      122.14      4.81 o 
  -2  -7   3       77.25       80.10      3.76 o 
  -1  -7   3       61.06       61.98      3.38 o 
   1  -7   3        2.86        2.04      2.33 o 
   2  -7   3       20.09       17.88      3.43 o 
   3  -7   3        9.06        8.84      2.47 o 
  -5  -6   3       21.90       26.31      3.07 o 
  -4  -6   3       60.56       63.50      3.57 o 
  -3  -6   3       91.78       93.15      4.06 o 
  -2  -6   3       13.67       17.34      2.14 o 
  -1  -6   3       24.68       25.36      2.41 o 
   0  -6   3       27.79       27.83      2.46 o 
   1  -6   3       23.08       21.30      2.31 o 
   2  -6   3       37.32       30.54      2.69 o 
   3  -6   3       26.17       23.89      2.75 o 
   4  -6   3       28.98       28.35      3.11 o 
  -6  -5   3        1.24        1.12      2.17 o 
  -5  -5   3       17.54       14.89      2.32 o 
  -4  -5   3       67.51       66.42      3.46 o 
  -3  -5   3       30.83       37.01      2.68 o 
  -2  -5   3        0.34        0.40      1.56 o 
  -1  -5   3        1.60        1.09      0.76 o 
   0  -5   3        0.24        0.21      1.19 o 
   1  -5   3      154.23      151.29      4.68 o 
   2  -5   3       23.31       25.84      2.44 o 
   3  -5   3      112.73      119.59      4.80 o 
   4  -5   3       38.41       38.76      3.26 o 
   5  -5   3       17.32       21.10      3.06 o 
  -6  -4   3        7.13        9.50      2.30 o 
  -5  -4   3      118.98      114.95      4.69 o 
  -4  -4   3       64.37       60.60      5.93 o 
  -3  -4   3        7.48        4.87      2.02 o 
  -2  -4   3       16.31       18.24      1.90 o 
  -1  -4   3      226.82      231.50      6.17 o 
   0  -4   3      249.31      242.20      4.96 o 
   1  -4   3        6.91        8.68      1.27 o 
   2  -4   3       66.95       70.17      3.29 o 
   3  -4   3      194.15      211.69      6.56 o 
   4  -4   3        5.00        7.68      2.47 o 
   5  -4   3        6.40        8.12      2.88 o 
  -6  -3   3        1.58       -0.59      1.91 o 
  -5  -3   3       48.33       52.78      3.12 o 
  -4  -3   3       57.85       59.14      3.25 o 
  -3  -3   3      111.68      114.49      4.16 o 
  -2  -3   3      108.37      106.50      4.20 o 
  -1  -3   3      584.73      615.52     12.86 o 
   0  -3   3      191.31      184.78      3.91 o 
   1  -3   3       16.25       15.37      1.29 o 
   2  -3   3      102.73      104.40      3.73 o 
   3  -3   3      176.26      180.99      5.75 o 
   4  -3   3        2.93        2.83      2.29 o 
   5  -3   3        2.70        4.90      2.81 o 
  -6  -2   3       16.57       18.43      2.98 o 
  -5  -2   3       23.89       22.65      5.71 o 
  -4  -2   3        4.25        4.14      1.77 o 
  -3  -2   3      155.96      157.20      4.89 o 
  -2  -2   3      242.91      242.59      6.29 o 
  -1  -2   3      578.30      563.40     11.80 o 
   0  -2   3       99.92       95.20      3.05 o 
   1  -2   3      321.90      313.57      5.88 o 
   2  -2   3      279.32      272.62      5.48 o 
   3  -2   3       76.72       76.02      3.44 o 
   4  -2   3      119.08      123.74      6.30 o 
   5  -2   3       20.01       19.61      2.72 o 
   6  -2   3        1.06       -0.03      2.39 o 
  -5  -1   3       20.67       20.24      4.34 o 
  -4  -1   3       27.20       28.31      2.95 o 
  -3  -1   3       82.89       84.26      3.01 o 
  -2  -1   3      350.33      375.23      6.79 o 
  -1  -1   3      444.63      410.79      9.01 o 
   0  -1   3     1352.25     1368.99     20.23 o 
   1  -1   3      502.16      512.42      8.76 o 
   2  -1   3      467.82      433.74      7.91 o 
   3  -1   3       16.90       15.31      1.48 o 
   4  -1   3       31.45       37.24      2.89 o 
   5  -1   3       68.32       59.65     13.18 o 
   6  -1   3       34.36       30.68      3.99 o 
  -6   0   3       10.71       11.18      4.08 o 
  -5   0   3       24.83       21.95      4.33 o 
  -4   0   3       32.42       38.40      2.59 o 
  -3   0   3       84.80       87.56      2.73 o 
  -2   0   3      129.11      125.92      3.12 o 
  -1   0   3     1256.14     1293.70     19.21 o 
   0   0   3      381.68      345.81      7.85 o 
   1   0   3      149.19      147.70      3.22 o 
   2   0   3      154.97      141.49      3.35 o 
   3   0   3       62.50       67.81      2.40 o 
   4   0   3       23.59       22.91      1.84 o 
   6   0   3        3.38        1.82      1.84 o 
  -6   1   3       16.04       17.87      4.35 o 
  -5   1   3       38.06       30.05      4.61 o 
  -4   1   3       32.79       34.62      2.65 o 
  -3   1   3       19.86       19.18      1.96 o 
  -2   1   3       84.36       87.23      2.58 o 
  -1   1   3      203.50      196.80      9.98 o 
   0   1   3      674.36      560.58     24.35 o 
   1   1   3      802.15      753.14     11.97 o 
   2   1   3      457.20      439.62      7.80 o 
   3   1   3       82.17       76.84      2.54 o 
   4   1   3       34.70       37.35      2.55 o 
   6   1   3       48.17       52.82      5.60 o 
  -6   2   3       12.06       11.30      4.22 o 
  -5   2   3       12.01       11.29      4.31 o 
  -4   2   3       50.48       47.54      3.14 o 
  -3   2   3       21.94       20.68      2.21 o 
  -2   2   3      351.29      369.25      7.03 o 
  -1   2   3       96.10       99.42      2.79 o 
   0   2   3      113.69      109.44      3.48 o 
   1   2   3      310.03      288.58      7.66 o 
   2   2   3      598.71      548.16      9.30 o 
   3   2   3        2.56        1.66      1.27 o 
   4   2   3      206.88      213.55      6.46 o 
   5   2   3       19.28       20.45      2.40 o 
   6   2   3        1.59        0.16      3.39 o 
  -5   3   3       19.04       18.49      2.65 o 
  -4   3   3       26.65       24.14      2.64 o 
  -3   3   3       29.50       33.91      2.87 o 
  -2   3   3      199.82      196.66      5.59 o 
  -1   3   3      411.49      428.62      7.74 o 
   0   3   3       48.46       47.41      2.04 o 
   1   3   3      946.13      961.93     14.91 o 
   2   3   3      769.90      788.41     16.35 o 
   3   3   3       65.88       74.08      2.30 o 
   4   3   3       10.34       11.18      1.89 o 
   5   3   3       72.88       78.35      3.89 o 
   6   3   3       43.73       31.91     13.42 o 
  -5   4   3        4.29        5.99      2.53 o 
  -4   4   3       20.86       25.51      2.83 o 
  -3   4   3       28.21       28.00      2.85 o 
  -2   4   3        2.05        3.37      2.01 o 
  -1   4   3       79.20       87.01      3.37 o 
   0   4   3       96.47       88.19      2.50 o 
   1   4   3      305.44      316.30      6.01 o 
   2   4   3      290.41      269.88      5.34 o 
   3   4   3       31.93       32.16      2.33 o 
   4   4   3      181.72      183.38     11.73 o 
   5   4   3       52.43       50.80      3.23 o 
   6   4   3        1.07        1.88      3.12 o 
  -5   5   3        3.08        4.45      3.95 o 
  -4   5   3        1.61        2.27      2.41 o 
  -3   5   3       55.22       59.01      3.60 o 
  -2   5   3       42.09       49.70      3.23 o 
  -1   5   3       53.86       46.62      2.85 o 
   0   5   3       44.49       44.14      2.53 o 
   1   5   3      201.14      187.38      4.23 o 
   2   5   3       22.10       23.28      1.40 o 
   3   5   3      185.05      187.08      9.24 o 
   4   5   3       14.51       15.63      2.33 o 
   6   5   3       22.71       23.79      3.38 o 
  -4   6   3       13.98       11.20      2.75 o 
  -3   6   3       33.35       27.36      3.98 o 
  -2   6   3       19.48       17.71      2.76 o 
  -1   6   3       46.65       47.04      3.17 o 
   0   6   3       88.03       88.17      3.66 o 
   1   6   3       96.43       97.90      4.03 o 
   2   6   3        7.10        6.94      1.85 o 
   3   6   3        1.24        3.28      1.91 o 
   4   6   3       32.36       36.18      3.57 o 
   5   6   3       19.17       10.00      8.18 o 
   6   6   3        5.85        6.75      2.40 o 
  -3   7   3       18.78       18.97      2.86 o 
  -2   7   3       24.70       27.06      2.99 o 
  -1   7   3       16.01       16.58      3.23 o 
   0   7   3      184.56      183.82      5.89 o 
   1   7   3       67.40       67.93      6.49 o 
   2   7   3        5.14        6.58      1.89 o 
   3   7   3       24.99       26.21      2.62 o 
   4   7   3       28.43       23.39      3.15 o 
   5   7   3       15.05        8.03      6.10 o 
   6   7   3        5.02        8.10      2.75 o 
  -3   8   3        5.24        4.99      2.71 o 
  -2   8   3        2.07        3.21      2.47 o 
  -1   8   3       14.74       15.01      2.77 o 
   0   8   3        2.12        2.27      2.41 o 
   2   8   3       14.50       16.22      3.97 o 
   3   8   3        0.92        0.45      1.67 o 
   4   8   3        0.19        0.28      1.56 o 
   5   8   3        1.23        1.31      2.45 o 
  -2   9   3       11.72       15.63      3.80 o 
  -1   9   3       33.56       40.54      4.53 o 
   0   9   3        4.55        4.75      3.33 o 
   1   9   3        6.25       11.77      4.06 o 
   3   9   3        0.65        1.84      1.60 o 
   4   9   3        4.83        2.16      2.36 o 
   0  10   3        4.49        8.59      3.80 o 
   1  10   3       24.74       25.19      4.63 o 
   2  10   3        2.15        1.60      3.51 o 
   3  10   3        0.69        2.83      1.62 o 
  -3  -9   4        8.30        7.63      2.27 o 
  -2  -9   4        2.23        3.56      2.68 o 
  -1  -9   4       85.28       84.84      5.88 o 
   0  -9   4        6.05        5.92      3.17 o 
   1  -9   4        2.27        2.16      3.25 o 
  -4  -8   4        4.47        4.71      2.16 o 
  -3  -8   4       13.90       17.14      2.80 o 
  -2  -8   4       47.72       48.34      3.29 o 
  -1  -8   4       10.41        8.36      2.63 o 
   0  -8   4       34.45       35.20      3.99 o 
   1  -8   4        1.49       -1.99      1.46 o 
   2  -8   4        2.22       -0.78      1.90 o 
  -5  -7   4        6.24        9.17      2.23 o 
  -4  -7   4        9.60        8.38      2.13 o 
  -3  -7   4       12.66       13.82      2.29 o 
  -2  -7   4       54.96       58.31      3.37 o 
  -1  -7   4       64.77       65.82      3.55 o 
   0  -7   4       46.87       42.34      4.01 o 
   1  -7   4        0.62       -0.12      1.30 o 
   2  -7   4        1.98       -1.56      1.95 o 
   3  -7   4        1.56        0.18      2.20 o 
  -5  -6   4       18.20       20.59      2.50 o 
  -4  -6   4       52.84       56.42      5.88 o 
  -3  -6   4       51.33       51.57      3.08 o 
  -2  -6   4        3.11        2.89      1.94 o 
  -1  -6   4       74.54       71.61      3.55 o 
   1  -6   4        1.63       -0.12      1.30 o 
   2  -6   4       12.98       14.71      2.23 o 
   3  -6   4       18.59       18.86      2.61 o 
   4  -6   4       23.95       30.03      3.19 o 
  -5  -5   4       25.53       27.25      2.71 o 
  -4  -5   4       28.19       22.46      2.38 o 
  -3  -5   4        1.90        1.49      1.85 o 
  -2  -5   4        7.73        6.83      1.78 o 
  -1  -5   4       89.16       89.32      3.68 o 
   0  -5   4       60.95       63.63      3.09 o 
   1  -5   4        3.34        2.79      1.67 o 
   2  -5   4       91.51       86.08      3.74 o 
   3  -5   4      158.83      156.42      8.79 o 
   4  -5   4       31.71       32.04      3.06 o 
  -6  -4   4       22.42       28.75      2.90 o 
  -5  -4   4        6.98        8.87      2.14 o 
  -4  -4   4      117.31      120.98      4.75 o 
  -3  -4   4       13.12       15.28      2.15 o 
  -2  -4   4       63.93       59.05      3.00 o 
  -1  -4   4       23.37       23.21      1.98 o 
   0  -4   4       39.81       45.63      2.45 o 
   1  -4   4       47.74       50.70      2.15 o 
   2  -4   4       49.65       46.41      2.72 o 
   3  -4   4       61.45       59.60      3.51 o 
   4  -4   4       63.32       62.59      3.82 o 
   5  -4   4        9.04        6.92      2.86 o 
  -6  -3   4        6.65        4.29      2.89 o 
  -5  -3   4        3.37        5.73      2.90 o 
  -4  -3   4      112.13      114.63      9.60 o 
  -3  -3   4       30.29       27.10      2.24 o 
  -2  -3   4      124.47      114.75      4.00 o 
  -1  -3   4      153.34      166.69      4.88 o 
   0  -3   4      270.45      270.74      5.35 o 
   1  -3   4       26.17       28.02      1.64 o 
   2  -3   4       55.85       60.57      2.35 o 
   3  -3   4       68.11       66.95      3.51 o 
   4  -3   4      117.96      124.99      5.03 o 
   5  -3   4        8.29       12.00      2.77 o 
  -6  -2   4        6.92        4.40      2.49 o 
  -5  -2   4       10.23       12.92      3.33 o 
  -4  -2   4       91.73       87.96      4.03 o 
  -3  -2   4       22.24       20.08      2.27 o 
  -2  -2   4      388.06      404.34      9.38 o 
  -1  -2   4      547.24      630.03     13.15 o 
   0  -2   4       10.37       13.92      1.26 o 
   1  -2   4      292.69      293.63      5.84 o 
   2  -2   4      159.69      182.42      5.15 o 
   3  -2   4        6.39        4.66      1.98 o 
   4  -2   4       26.64       29.23      2.89 o 
   5  -2   4       25.65       22.46      8.43 o 
   6  -2   4        0.02       -0.09      3.35 o 
  -6  -1   4        0.47       -0.36      2.23 o 
  -5  -1   4       17.50       18.17      2.85 o 
  -4  -1   4        0.54        0.36      1.77 o 
  -3  -1   4      373.47      394.21      9.47 o 
  -2  -1   4      178.39      182.45      7.24 o 
  -1  -1   4      680.76      584.60     34.78 o 
   0  -1   4      219.67      221.60      5.12 o 
   1  -1   4      519.38      539.67      9.26 o 
   2  -1   4      564.76      646.35     14.39 o 
   3  -1   4       55.32       64.46      3.95 o 
   4  -1   4        1.89        0.87      2.48 o 
   5  -1   4       10.43        4.60      6.27 o 
   6  -1   4        0.76       -0.04      1.97 o 
  -6   0   4        3.19        1.01      3.87 o 
  -5   0   4       97.94       90.49      6.65 o 
  -4   0   4       42.77       43.68      5.13 o 
  -3   0   4        4.07        5.40      1.43 o 
  -2   0   4       72.08       71.65      2.70 o 
  -1   0   4      176.81      157.60      8.37 o 
   0   0   4      416.20      392.17     10.52 o 
   1   0   4       76.58       69.85      2.52 o 
   2   0   4       17.99       21.83      1.46 o 
   3   0   4        4.65        4.32      1.26 o 
   4   0   4       13.10       13.29      2.00 o 
   6   0   4       27.33       22.63      3.60 o 
  -6   1   4        0.48       -0.89      3.82 o 
  -5   1   4       20.46       21.14      4.52 o 
  -3   1   4       40.75       42.22      4.93 o 
  -2   1   4       76.61       81.92      3.45 o 
  -1   1   4      330.22      342.67      7.79 o 
   0   1   4     1191.99     1188.38     17.88 o 
   1   1   4      227.14      210.95      4.18 o 
   2   1   4      129.98      133.98      3.21 o 
   3   1   4      163.89      166.06      5.19 o 
   4   1   4       33.97       34.94      2.54 o 
   5   1   4       48.95       53.71      5.50 o 
   6   1   4       31.00       33.81      5.02 o 
  -5   2   4       28.98       26.28      4.60 o 
  -4   2   4       20.98       20.69      3.39 o 
  -3   2   4      130.09      134.80      5.95 o 
  -2   2   4      424.29      433.87      8.13 o 
  -1   2   4      352.79      348.99      6.64 o 
   0   2   4      203.28      210.92      5.17 o 
   1   2   4      190.60      187.29      5.20 o 
   2   2   4       26.45       25.71      1.90 o 
   3   2   4      212.61      205.14      6.01 o 
   4   2   4       78.09       81.76      3.71 o 
   5   2   4       39.91       39.61      4.16 o 
   6   2   4       16.74       16.93      4.26 o 
  -5   3   4       19.97       17.50      2.63 o 
  -4   3   4        9.93        9.58      2.36 o 
  -3   3   4       43.05       41.69      3.01 o 
  -2   3   4      109.14      118.87      4.19 o 
  -1   3   4      639.65      619.40     11.99 o 
   0   3   4       37.09       38.95      1.74 o 
   1   3   4      289.56      289.60      7.24 o 
   2   3   4      866.95      892.29     18.27 o 
   3   3   4       11.54       10.24      1.79 o 
   4   3   4       20.21       19.72      2.37 o 
   5   3   4       36.63       38.57      2.99 o 
   6   3   4        9.60        8.67      2.31 o 
  -5   4   4        1.38        2.99      2.45 o 
  -4   4   4       10.39       10.89      2.60 o 
  -3   4   4        1.61       -0.13      2.35 o 
  -1   4   4       33.62       32.15      2.37 o 
   0   4   4       16.06       20.94      1.48 o 
   1   4   4      480.40      494.04      8.68 o 
   2   4   4       36.16       36.98      2.40 o 
   3   4   4       59.72       55.98      4.12 o 
   4   4   4       78.30       72.99      5.84 o 
   5   4   4       50.77       51.14      3.79 o 
   6   4   4        1.72       -1.50      2.09 o 
  -4   5   4        4.14        4.64      2.42 o 
  -3   5   4       29.40       27.35      3.98 o 
  -2   5   4      107.68      110.72      4.51 o 
  -1   5   4       10.04       10.53      2.23 o 
   0   5   4      147.71      145.58      4.55 o 
   1   5   4       73.83       72.27      2.40 o 
   2   5   4      165.27      183.55      6.17 o 
   3   5   4       51.30       56.61      4.87 o 
   4   5   4       41.79       45.22      3.13 o 
   5   5   4       47.05       45.54      3.27 o 
   6   5   4       22.16       13.15     10.60 o 
  -4   6   4        1.38       -0.30      2.48 o 
  -3   6   4       39.10       42.99      3.43 o 
  -2   6   4      123.22      128.62      5.05 o 
  -1   6   4       25.17       23.43      2.71 o 
   1   6   4      186.32      193.78      4.61 o 
   2   6   4        9.92       11.18      1.90 o 
   3   6   4       15.73       13.85      2.34 o 
   4   6   4       62.54       57.32      3.45 o 
   6   6   4       12.03       10.35      5.33 o 
  -3   7   4        8.56        8.51      2.66 o 
  -2   7   4       46.50       51.91      3.57 o 
  -1   7   4       21.86       22.65      2.87 o 
   0   7   4       20.21       22.10      2.82 o 
   2   7   4       44.19       49.79      3.18 o 
   3   7   4        3.01        1.93      2.21 o 
   4   7   4       74.69       60.47      3.63 o 
   5   7   4       22.80       24.00      3.54 o 
   6   7   4        0.93       -1.11      2.34 o 
  -3   8   4        2.26       -0.28      2.60 o 
  -2   8   4       28.49       29.67      3.20 o 
  -1   8   4       23.41       26.59      3.01 o 
   0   8   4       30.27       37.28      4.10 o 
   2   8   4        9.04        5.97      1.83 o 
   3   8   4      120.47      106.39      4.80 o 
   4   8   4        4.02        2.03      2.28 o 
   5   8   4        2.36        1.59      1.60 o 
  -2   9   4        7.69        5.37      2.68 o 
  -1   9   4       13.60       14.43      3.58 o 
   0   9   4       25.32       30.22      4.26 o 
   1   9   4       12.28        7.97      3.72 o 
   2   9   4       32.05       35.97      4.84 o 
   3   9   4       19.75       17.64      2.53 o 
   0  10   4        9.34       16.95      4.31 o 
   1  10   4        2.91        6.13      4.04 o 
   2  10   4        3.41       11.44      4.28 o 
   3  10   4        4.10        1.82      1.54 o 
  -2  -9   5        7.15        7.24      3.03 o 
  -1  -9   5        9.86       10.63      3.22 o 
   0  -9   5       10.10        4.52      3.13 o 
  -3  -8   5        0.23        1.00      2.00 o 
  -2  -8   5        9.38        9.46      4.91 o 
  -1  -8   5       24.93       27.55      3.54 o 
   0  -8   5        0.15       -0.55      2.52 o 
   1  -8   5        5.75        4.48      2.95 o 
   2  -8   5        0.34        0.26      1.68 o 
  -4  -7   5       10.90        9.46      2.16 o 
  -3  -7   5        8.64        8.53      2.25 o 
  -2  -7   5        1.69        0.70      2.45 o 
  -1  -7   5       10.77       11.35      2.29 o 
   0  -7   5       54.76       55.00      4.43 o 
   1  -7   5       21.92       24.03      3.59 o 
   2  -7   5        5.30        0.08      3.10 o 
   3  -7   5        3.84        4.29      2.40 o 
  -5  -6   5        1.91        3.18      2.00 o 
  -4  -6   5       24.14       27.33      4.28 o 
  -3  -6   5        6.02        5.45      1.95 o 
  -2  -6   5       27.27       25.78      2.89 o 
  -1  -6   5       39.00       39.13      2.85 o 
   0  -6   5      231.56      233.16      9.22 o 
   2  -6   5       17.42       14.17      4.01 o 
   3  -6   5        3.13        0.98      2.19 o 
  -5  -5   5       19.58       23.63      2.62 o 
  -4  -5   5        4.20        2.85      1.90 o 
  -3  -5   5       11.90       14.58      2.27 o 
  -2  -5   5       13.51       14.00      2.06 o 
  -1  -5   5       17.65       22.07      2.19 o 
   0  -5   5       26.40       29.64      3.71 o 
   2  -5   5        7.60        8.57      1.96 o 
   3  -5   5       14.61       13.33      6.71 o 
   4  -5   5       11.55       13.37      4.74 o 
  -5  -4   5       43.63       38.46      2.98 o 
  -4  -4   5        3.19        1.22      1.90 o 
  -3  -4   5      102.75       99.16      4.13 o 
  -2  -4   5        5.55        5.48      1.93 o 
  -1  -4   5      118.79      121.19      4.38 o 
   0  -4   5      130.56      141.15      4.69 o 
   1  -4   5       10.23       10.54      2.32 o 
   2  -4   5        3.76        4.14      1.90 o 
   3  -4   5        3.24        4.04      2.41 o 
   4  -4   5        3.60        3.38      2.26 o 
   5  -4   5        5.13        5.26      2.65 o 
  -6  -3   5        7.49        5.63      2.88 o 
  -5  -3   5       28.35       27.53      2.81 o 
  -4  -3   5      147.05      145.26      5.30 o 
  -3  -3   5       54.43       52.34      3.02 o 
  -2  -3   5       10.36        8.60      1.87 o 
  -1  -3   5      104.77      107.63      3.84 o 
   0  -3   5      395.07      388.25      9.10 o 
   1  -3   5       39.17       41.17      1.87 o 
   2  -3   5       20.40       20.01      1.75 o 
   3  -3   5        1.84        2.75      2.21 o 
   4  -3   5       61.77       66.76      3.83 o 
   5  -3   5        1.00       -1.15      2.85 o 
  -6  -2   5       21.94       28.71      3.64 o 
  -5  -2   5       45.03       49.23      3.32 o 
  -4  -2   5       17.52       15.93      2.30 o 
  -3  -2   5       48.23       51.36      3.08 o 
  -2  -2   5      329.95      316.78      7.99 o 
  -1  -2   5      450.20      471.05     10.58 o 
   0  -2   5        4.08        4.02      1.20 o 
   1  -2   5       53.98       53.42      2.15 o 
   2  -2   5       71.54       69.74      2.62 o 
   3  -2   5       10.00       13.54      3.38 o 
   4  -2   5        3.61        2.47      2.16 o 
   5  -2   5        0.58       -2.18      1.83 o 
  -6  -1   5        3.24        1.21      2.58 o 
  -5  -1   5        3.89        2.61      2.40 o 
  -4  -1   5        9.91       10.19      2.09 o 
  -3  -1   5       35.61       35.78      2.59 o 
  -2  -1   5       28.86       36.83      2.51 o 
  -1  -1   5      302.49      282.51      5.53 o 
   0  -1   5      408.17      428.56      7.75 o 
   1  -1   5      302.76      317.07      6.17 o 
   2  -1   5      346.05      352.02      6.91 o 
   3  -1   5      144.55      155.00      4.17 o 
   4  -1   5        8.44        1.96      2.96 o 
   5  -1   5        4.98        3.35      2.95 o 
   6  -1   5       12.48       14.23      3.45 o 
  -5   0   5       32.03       31.82      4.88 o 
  -4   0   5       12.13        9.50      4.30 o 
  -3   0   5       65.51       68.80      5.28 o 
  -2   0   5      144.99      168.22      3.88 o 
  -1   0   5       17.02       21.82      1.39 o 
   0   0   5      140.79      145.44      3.35 o 
   1   0   5       40.60       49.60      1.79 o 
   2   0   5      877.24      902.82     16.94 o 
   3   0   5       93.47       96.20      3.88 o 
   4   0   5       43.21       43.48      2.99 o 
   5   0   5       48.60       40.39      5.04 o 
  -5   1   5       11.43        2.33      3.87 o 
  -3   1   5      160.79      167.92      9.36 o 
  -2   1   5       43.67       40.93      2.96 o 
  -1   1   5        5.25        6.44      1.17 o 
   0   1   5       72.37       66.29      3.20 o 
   1   1   5      425.14      451.05     11.20 o 
   2   1   5      183.35      169.00      5.17 o 
   3   1   5      196.76      188.88      5.82 o 
   4   1   5       33.28       31.98      2.67 o 
   5   1   5      111.60      114.60      7.58 o 
   6   1   5       39.84       38.33      5.21 o 
  -5   2   5        2.23       -3.30      3.50 o 
  -4   2   5      156.57      153.17      8.36 o 
  -3   2   5      104.33      119.60      4.44 o 
  -2   2   5       62.66       61.52      3.13 o 
  -1   2   5       37.06       38.35      2.00 o 
   0   2   5      267.31      263.06      9.09 o 
   1   2   5       51.85       52.83      2.68 o 
   2   2   5      123.21      122.12      4.26 o 
   3   2   5       12.28       13.02      1.92 o 
   4   2   5       16.63       15.27      2.23 o 
   5   2   5        1.93        2.10      1.86 o 
   6   2   5        6.23        5.31      4.03 o 
  -5   3   5       25.36       16.32      4.43 o 
  -4   3   5       27.78       28.03      2.75 o 
  -3   3   5       77.84       82.80      3.94 o 
  -2   3   5      340.90      346.93      8.53 o 
  -1   3   5      224.02      252.39      8.10 o 
   0   3   5       30.94       32.28      3.18 o 
   1   3   5      351.91      342.85      8.43 o 
   2   3   5      120.21      110.37      4.01 o 
   3   3   5       41.90       40.17      2.61 o 
   4   3   5       71.00       69.81      3.70 o 
   5   3   5       18.96       19.51      2.50 o 
   6   3   5        6.51        6.06      2.22 o 
  -5   4   5       24.95       22.57      4.68 o 
  -4   4   5        1.05        0.14      2.42 o 
  -3   4   5        1.40        1.87      3.51 o 
  -2   4   5       99.39      108.10      4.32 o 
  -1   4   5       22.31       21.35      2.34 o 
   0   4   5        1.27        1.27      1.31 o 
   1   4   5       12.61       10.90      1.38 o 
   2   4   5      369.87      370.29      9.37 o 
   3   4   5       29.73       30.38      2.53 o 
   4   4   5      168.19      162.70      5.85 o 
   5   4   5       10.85       12.46      2.36 o 
   6   4   5       21.39       24.30      2.76 o 
  -4   5   5        1.39        5.13      2.60 o 
  -3   5   5        3.07        0.97      2.37 o 
  -2   5   5        3.49        3.97      2.45 o 
  -1   5   5       38.34       43.26      2.98 o 
   0   5   5      156.24      150.90     10.68 o 
   1   5   5       28.92       27.67      2.18 o 
   2   5   5      205.18      205.12      6.33 o 
   3   5   5        0.52       -0.86      1.79 o 
   4   5   5       38.22       40.25      3.04 o 
   5   5   5       71.19       70.12      3.97 o 
   6   5   5       24.16       23.91      2.86 o 
  -4   6   5        1.42        2.80      2.65 o 
  -3   6   5       14.84       12.14      2.79 o 
  -2   6   5       12.42       11.21      2.56 o 
  -1   6   5        0.03        2.81      2.47 o 
   0   6   5       45.99       44.31      3.01 o 
   1   6   5        8.45        7.21      1.84 o 
   2   6   5       11.02        9.31      2.15 o 
   3   6   5       19.64       15.38      2.29 o 
   4   6   5       60.13       60.66      3.68 o 
   5   6   5        6.81        7.99      3.30 o 
   6   6   5       12.54        5.86      7.49 o 
  -3   7   5        3.98        7.49      2.77 o 
  -2   7   5       11.41       11.13      2.66 o 
  -1   7   5       14.42       13.79      4.52 o 
   0   7   5       13.89       13.95      3.49 o 
   2   7   5       41.04       43.13      3.09 o 
   3   7   5       11.08       12.04      2.16 o 
   4   7   5       24.42       24.03      2.75 o 
   5   7   5       34.01       34.07      3.55 o 
  -2   8   5       37.90       39.24      4.34 o 
  -1   8   5       40.08       46.18      4.61 o 
   0   8   5       87.62       98.65      6.24 o 
   2   8   5        2.06        0.95      1.78 o 
   3   8   5       73.96       72.34      4.03 o 
   4   8   5        5.10        1.03      2.82 o 
   5   8   5        4.18        0.73      2.90 o 
  -1   9   5       31.26       33.36      4.32 o 
   0   9   5       15.67       10.78      3.79 o 
   1   9   5       12.44       14.06      4.00 o 
   2   9   5       30.38       36.70      4.88 o 
   3   9   5       19.98       22.40      2.84 o 
   4   9   5        0.87       -2.40      1.99 o 
   0  10   5       13.53       27.14      4.77 o 
   1  10   5        2.03        5.75      4.02 o 
   2  10   5       27.99       33.25      5.05 o 
   3  10   5        1.34        1.99      2.29 o 
  -3  -8   6        0.34       -0.64      1.99 o 
  -2  -8   6        0.44        2.36      2.10 o 
  -1  -8   6        1.44       -2.75      2.52 o 
   0  -8   6       16.65       19.68      3.37 o 
   1  -8   6        4.54        5.77      3.11 o 
  -4  -7   6        0.81       -0.65      1.96 o 
  -3  -7   6       35.68       33.96      3.04 o 
  -2  -7   6       22.34       21.34      2.59 o 
  -1  -7   6       10.37        8.48      2.26 o 
   0  -7   6       12.39       10.17      3.02 o 
   1  -7   6        1.29        1.12      2.65 o 
   2  -7   6       12.53        7.35      8.63 o 
  -4  -6   6        4.39        3.76      2.01 o 
  -3  -6   6       23.17       22.40      2.57 o 
  -2  -6   6        9.31        8.15      2.06 o 
  -1  -6   6       12.49       13.04      2.18 o 
   0  -6   6        0.13        0.86      2.57 o 
   1  -6   6       18.57       16.40      3.08 o 
   2  -6   6        1.87       -0.59      1.36 o 
   3  -6   6        7.42        6.31      2.35 o 
  -5  -5   6        6.02        6.08      2.05 o 
  -4  -5   6        4.17        5.79      2.01 o 
  -3  -5   6       21.65       13.98      2.22 o 
  -2  -5   6       17.21       12.72      2.18 o 
  -1  -5   6        7.77       10.15      3.35 o 
   0  -5   6      117.64      122.38      6.04 o 
   2  -5   6       18.83       11.99      9.26 o 
   3  -5   6        0.59       -0.78      2.10 o 
   4  -5   6       22.72       25.12      3.10 o 
  -5  -4   6       18.17       17.47      2.46 o 
  -4  -4   6       36.29       37.50      2.83 o 
  -3  -4   6       11.70       10.03      2.11 o 
  -2  -4   6       50.65       52.13      3.11 o 
  -1  -4   6       83.22       90.64      3.89 o 
   0  -4   6      189.49      205.65      6.14 o 
   1  -4   6       87.57       85.21      3.82 o 
   2  -4   6       46.08       47.38      8.34 o 
   3  -4   6       67.74       72.37      3.73 o 
   4  -4   6        2.91        1.82      2.33 o 
  -5  -3   6        2.52        3.66      2.38 o 
  -4  -3   6        8.58        5.38      1.92 o 
  -3  -3   6       37.31       28.93      2.55 o 
  -2  -3   6        6.43        5.76      2.14 o 
  -1  -3   6       39.83       45.72      2.72 o 
   0  -3   6       82.72       86.64      3.54 o 
   1  -3   6      102.65      111.77      4.10 o 
   2  -3   6        4.64        3.09      1.60 o 
   3  -3   6       24.63       25.18      2.57 o 
   4  -3   6        9.08        9.35      4.07 o 
   5  -3   6        0.96       -0.01      2.05 o 
  -5  -2   6       21.91       20.16      2.49 o 
  -4  -2   6      143.60      147.53      5.47 o 
  -3  -2   6       98.19       97.11      4.21 o 
  -2  -2   6      132.06      133.70      7.50 o 
  -1  -2   6        0.22       -0.98      1.58 o 
   0  -2   6       18.08       22.67      1.66 o 
   1  -2   6        2.77        5.04      1.41 o 
   2  -2   6       45.03       44.33      2.93 o 
   3  -2   6       13.23        6.87      2.50 o 
   4  -2   6        2.11       -1.11      2.58 o 
   5  -2   6        3.46        0.58      1.84 o 
  -5  -1   6        9.79        5.74      4.43 o 
  -4  -1   6       63.19       61.05      3.46 o 
  -3  -1   6      138.02      134.35      5.99 o 
  -2  -1   6       67.72       76.20      3.43 o 
  -1  -1   6      226.73      219.89      4.70 o 
   0  -1   6       44.35       42.91      1.89 o 
   1  -1   6       50.66       57.58      2.18 o 
   2  -1   6       25.05       26.32      1.84 o 
   3  -1   6       84.07       89.91      6.45 o 
   4  -1   6        1.97       -1.45      2.33 o 
   6  -1   6        4.07        8.28      3.30 o 
  -5   0   6       28.46       22.57      3.30 o 
  -3   0   6      102.86      105.33      4.27 o 
  -2   0   6       36.73       43.37      2.70 o 
  -1   0   6       15.62       18.95      1.49 o 
   0   0   6      110.76      129.33      3.26 o 
   1   0   6      281.59      304.77      5.98 o 
   2   0   6        0.14       -1.41      1.79 o 
   3   0   6      118.40      127.43      4.77 o 
   4   0   6        2.07        0.95      1.31 o 
   5   0   6        5.43        4.63      3.86 o 
   6   0   6       31.72       29.46      5.32 o 
  -5   1   6        1.54        3.85      4.03 o 
  -4   1   6       46.21       47.12      5.43 o 
  -3   1   6      101.49       73.79      5.48 o 
  -2   1   6       14.75       14.64      2.14 o 
  -1   1   6      105.20      101.99      3.95 o 
   0   1   6      111.57      108.87      3.42 o 
   1   1   6      402.03      378.47     45.50 o 
   2   1   6       95.06       88.43      3.69 o 
   3   1   6       30.33       28.63      2.51 o 
   4   1   6       15.66       17.43      2.42 o 
   5   1   6       78.32       84.17      6.73 o 
   6   1   6        1.79        0.34      3.90 o 
  -5   2   6        5.56        6.57      4.12 o 
  -4   2   6       13.74       17.65      4.61 o 
  -3   2   6      106.30      112.35      4.41 o 
  -2   2   6       25.54       28.80      3.20 o 
  -1   2   6        9.89       10.66      1.68 o 
   0   2   6      134.53      148.83      8.29 o 
   1   2   6       23.56       32.02      2.36 o 
   2   2   6       20.37       21.34      3.95 o 
   3   2   6      173.87      165.63      5.52 o 
   4   2   6       76.70       79.77      3.99 o 
   5   2   6       33.41       34.33      3.71 o 
   6   2   6       57.35       63.53      6.38 o 
  -5   3   6       41.81       39.21      5.44 o 
  -4   3   6       53.15       51.00      5.51 o 
  -3   3   6      145.49      145.62      5.16 o 
  -2   3   6      269.14      283.61      7.47 o 
  -1   3   6      225.14      236.96      5.91 o 
   0   3   6       69.95       68.14      2.75 o 
   1   3   6       10.56        7.67      1.86 o 
   2   3   6      103.29      102.39      4.08 o 
   3   3   6       35.55       34.99      2.64 o 
   4   3   6      181.66      176.09      6.43 o 
   5   3   6       21.35       17.69      3.69 o 
   6   3   6       31.79       38.32      5.31 o 
  -4   4   6       15.61       14.70      2.70 o 
  -3   4   6       46.68       49.09      3.32 o 
  -2   4   6       31.84       29.18      2.97 o 
  -1   4   6       10.70        6.66      2.04 o 
   0   4   6       12.29       13.01      1.66 o 
   1   4   6       23.05       26.91      2.19 o 
   2   4   6        9.08       12.05      2.14 o 
   3   4   6      121.58      116.23      4.73 o 
   4   4   6       14.84       12.74      2.42 o 
   5   4   6       62.02       58.69      3.72 o 
   6   4   6        7.52        4.70      2.24 o 
  -4   5   6       11.59       12.48      2.89 o 
  -3   5   6        9.04       13.74      3.35 o 
  -2   5   6        6.48        2.52      2.49 o 
  -1   5   6      131.52      130.38      4.78 o 
   0   5   6        4.37        4.57      1.63 o 
   1   5   6      105.75      101.00      4.05 o 
   2   5   6      432.28      423.66     10.68 o 
   3   5   6        8.60       11.91      2.37 o 
   4   5   6       98.77       96.95      4.56 o 
   5   5   6       15.49       19.26      4.87 o 
   6   5   6        4.07        4.51      2.22 o 
  -4   6   6       16.64       15.27      3.08 o 
  -3   6   6        2.66        2.09      2.59 o 
  -2   6   6       16.27       16.73      2.79 o 
  -1   6   6        1.70        4.57      2.54 o 
   1   6   6      180.58      185.10      5.99 o 
   2   6   6       25.43       23.41      2.67 o 
   3   6   6       13.68       14.89      2.52 o 
   4   6   6        3.67        2.49      2.01 o 
   5   6   6       30.90       33.02      3.03 o 
   6   6   6        6.76       10.25      2.53 o 
  -3   7   6        0.48        0.56      2.60 o 
  -2   7   6       11.86        9.97      4.22 o 
  -1   7   6       17.58       14.34      3.15 o 
   1   7   6      329.39      352.56     13.27 o 
   2   7   6        1.38        2.86      2.12 o 
   3   7   6      116.05      120.17      5.20 o 
   4   7   6        8.16        7.44      2.64 o 
   5   7   6       10.56       11.31      2.48 o 
  -2   8   6       24.38       22.42      3.94 o 
  -1   8   6       75.57       81.01      5.66 o 
   0   8   6      135.02      152.46      7.97 o 
   1   8   6       14.01        5.44      6.23 o 
   2   8   6       12.11       10.12      2.30 o 
   3   8   6        8.26       11.73      2.50 o 
   4   8   6        5.06        6.42      2.19 o 
   5   8   6       18.70       20.87      2.90 o 
  -1   9   6       40.27       46.68      4.96 o 
   0   9   6       17.61       22.16      4.14 o 
   1   9   6       10.68        7.96      3.80 o 
   2   9   6        0.78       -0.82      1.60 o 
   3   9   6       18.84       19.37      2.83 o 
   4   9   6        2.85       -0.01      2.28 o 
   1  10   6        8.04        8.81      4.18 o 
   2  10   6       22.87       30.00      5.07 o 
   3  10   6        2.63        2.81      2.99 o 
  -2  -8   7        1.73        3.15      2.21 o 
  -1  -8   7        0.38       -2.48      2.70 o 
   0  -8   7        7.80        6.50      2.97 o 
  -3  -7   7        9.86       10.66      2.37 o 
  -2  -7   7        3.73        4.66      2.07 o 
  -1  -7   7       10.56       10.40      2.35 o 
   0  -7   7        9.45       10.26      3.19 o 
   1  -7   7        8.64        8.89      2.98 o 
   2  -7   7        4.28        9.61      3.46 o 
  -4  -6   7        1.43        0.57      1.96 o 
  -3  -6   7       18.79       15.96      2.42 o 
  -2  -6   7       22.41       20.76      3.29 o 
  -1  -6   7        8.25        6.98      2.12 o 
   0  -6   7       13.52       17.55      3.31 o 
   1  -6   7       13.93       11.45      3.15 o 
   2  -6   7        7.25        1.43      1.78 o 
   3  -6   7       14.96       15.13      3.96 o 
  -4  -5   7       12.30       13.51      2.33 o 
  -3  -5   7       10.67        9.57      2.09 o 
  -2  -5   7      151.31      143.88     10.53 o 
  -1  -5   7       16.40       18.54      2.40 o 
   0  -5   7       46.14       46.62      3.13 o 
   1  -5   7      117.53      105.46      6.12 o 
   3  -5   7       15.44       13.25      2.62 o 
  -5  -4   7        2.03        3.56      2.90 o 
  -4  -4   7        0.67        4.23      1.46 o 
  -3  -4   7       33.06       26.26      2.62 o 
  -2  -4   7        1.64        2.06      3.43 o 
  -1  -4   7       40.73       47.02      3.12 o 
   0  -4   7       28.77       29.68      2.61 o 
   1  -4   7       93.87      103.62      4.34 o 
   2  -4   7       22.59       20.81      3.46 o 
   3  -4   7        2.88        2.86      2.02 o 
   4  -4   7       27.15       27.60      3.03 o 
  -5  -3   7       19.75       15.46      3.10 o 
  -4  -3   7        1.49        2.67      2.01 o 
  -3  -3   7        1.36       -1.09      1.79 o 
  -2  -3   7       60.14       60.24      3.38 o 
  -1  -3   7       64.72       65.27      3.37 o 
   0  -3   7       33.75       35.91      2.63 o 
   1  -3   7       14.40       14.77      2.22 o 
   2  -3   7        0.58       -0.29      4.01 o 
   3  -3   7       44.69       46.21      4.52 o 
   4  -3   7       23.27       26.24      3.83 o 
   5  -3   7        2.70        2.00      3.09 o 
  -5  -2   7       13.64       12.60      2.47 o 
  -4  -2   7        0.54       -0.75      1.96 o 
  -3  -2   7      130.16      139.31      5.18 o 
  -2  -2   7       78.97       77.27      3.58 o 
  -1  -2   7      259.39      268.28      7.38 o 
   0  -2   7       18.05       22.59      2.40 o 
   1  -2   7       25.68       25.82      1.94 o 
   2  -2   7       38.15       37.80      2.36 o 
   4  -2   7        6.54       -2.40      2.09 o 
   5  -2   7        0.71       -1.39      2.72 o 
  -5  -1   7        3.28        4.32      3.26 o 
  -4  -1   7       16.90       19.63      2.61 o 
  -3  -1   7       49.68       50.63      3.36 o 
  -2  -1   7        9.19        8.31      2.06 o 
  -1  -1   7       56.23       55.23      2.15 o 
   0  -1   7      499.17      516.50     11.55 o 
   1  -1   7      125.40      129.87      3.51 o 
   2  -1   7       42.07       44.00      3.13 o 
   3  -1   7        7.39        7.85      2.33 o 
   4  -1   7        2.85        3.21      3.80 o 
   5  -1   7        7.27        9.92      4.34 o 
  -5   0   7        2.04        0.89      1.72 o 
  -4   0   7        5.93        1.89      4.02 o 
  -3   0   7       10.68       11.01      2.42 o 
  -2   0   7      220.90      251.44      7.19 o 
  -1   0   7      246.10      231.82      5.67 o 
   0   0   7      132.95      128.08      3.37 o 
   1   0   7       72.72       72.16      3.43 o 
   2   0   7       56.49       62.46      3.39 o 
   3   0   7       19.46       19.56      3.29 o 
   4   0   7        0.03       -3.32      2.22 o 
   5   0   7        6.34        6.45      4.09 o 
   6   0   7        3.11        4.08      4.34 o 
  -5   1   7       22.11       20.98      3.21 o 
  -4   1   7        6.98        0.40      1.56 o 
  -3   1   7       69.29       71.38      5.20 o 
  -2   1   7      122.43      133.42      4.77 o 
  -1   1   7       85.07       80.81      2.71 o 
   0   1   7      121.96      116.09      3.11 o 
   1   1   7        9.57        8.55      2.06 o 
   2   1   7       80.48       83.20      3.79 o 
   3   1   7       29.90       27.10      2.70 o 
   4   1   7       27.16       29.21      2.87 o 
   5   1   7        9.01       10.12      4.32 o 
   6   1   7       16.69       14.21      4.62 o 
  -5   2   7        7.20        7.01      4.33 o 
  -4   2   7       17.27       15.20      4.56 o 
  -2   2   7       90.71      105.00      3.63 o 
  -1   2   7      100.13      108.48      3.13 o 
   0   2   7       30.21       35.98      2.51 o 
   1   2   7        4.22        3.27      1.70 o 
   2   2   7      103.07      108.32      4.39 o 
   3   2   7      203.01      205.20      6.58 o 
   4   2   7       58.94       57.66      3.58 o 
   5   2   7       11.29        9.52      2.44 o 
   6   2   7        6.96       10.76      4.62 o 
  -5   3   7        2.03        1.11      4.45 o 
  -4   3   7       89.90       83.98      6.89 o 
  -3   3   7       12.42       12.15      3.84 o 
  -2   3   7       20.08       22.46      2.81 o 
  -1   3   7       89.53       93.53      3.26 o 
   0   3   7       23.51       25.06      2.24 o 
   1   3   7       43.91       42.33      2.76 o 
   2   3   7       22.34       22.90      2.39 o 
   3   3   7        6.31        4.46      2.18 o 
   4   3   7      453.37      440.00     11.51 o 
   5   3   7        1.62        4.78      2.77 o 
   6   3   7       14.99       12.14      3.99 o 
  -4   4   7       29.10       24.36      4.92 o 
  -3   4   7       25.51       24.10      2.89 o 
  -2   4   7       27.68       28.54      2.99 o 
  -1   4   7       54.64       55.25      6.11 o 
   0   4   7       83.68       92.58      8.46 o 
   1   4   7        7.64        7.35      2.13 o 
   2   4   7       38.01       38.53      4.43 o 
   3   4   7       71.22       72.12      3.89 o 
   4   4   7      119.71      121.39      5.15 o 
   5   4   7       59.86       60.97      3.85 o 
   6   4   7        5.02        3.78      2.30 o 
  -4   5   7        7.25       11.47      4.61 o 
  -3   5   7        5.02       -0.93      2.59 o 
  -2   5   7       58.04       59.78      4.48 o 
  -1   5   7       82.39       80.28      4.12 o 
   0   5   7       61.25       64.68      5.13 o 
   1   5   7       14.73       16.81      2.34 o 
   2   5   7      150.85      146.05      5.51 o 
   3   5   7      242.65      240.02      7.89 o 
   4   5   7       29.41       31.31      3.01 o 
   5   5   7       44.62       42.35      3.46 o 
   6   5   7        4.86        7.17      3.77 o 
  -3   6   7        6.66        5.60      2.80 o 
  -2   6   7        0.59        2.26      2.62 o 
  -1   6   7        1.45        0.46      3.08 o 
   0   6   7       12.44        1.82      5.65 o 
   1   6   7       84.67       86.61      4.10 o 
   2   6   7      320.79      328.86      9.25 o 
   3   6   7       41.59       40.43      3.66 o 
   4   6   7        1.00        1.11      1.88 o 
   5   6   7       22.15       19.67      2.82 o 
  -3   7   7        7.69        9.10      2.83 o 
  -2   7   7        8.65        9.25      3.51 o 
  -1   7   7        1.08        0.78      3.34 o 
   0   7   7        6.59        6.46      3.39 o 
   1   7   7       55.82       50.97      4.84 o 
   2   7   7        4.35        5.64      2.04 o 
   3   7   7       58.99       52.72      3.62 o 
   4   7   7       21.45       22.41      2.89 o 
   5   7   7        7.04        8.81      2.35 o 
  -2   8   7        7.47        5.02      3.38 o 
  -1   8   7       47.67       43.04      4.71 o 
   0   8   7       52.76       56.60      5.13 o 
   1   8   7       13.55       15.31      4.02 o 
   2   8   7        0.17        2.52      2.07 o 
   3   8   7        2.05        2.61      2.10 o 
   4   8   7        4.55        6.02      2.45 o 
  -1   9   7       30.97       36.02      4.77 o 
   0   9   7        2.95        3.26      3.64 o 
   1   9   7        5.33        6.47      3.87 o 
   2   9   7        2.80        1.47      3.97 o 
   3   9   7       21.07       27.15      3.07 o 
   4   9   7        1.17        0.86      2.50 o 
  -2  -7   8        1.85        0.74      2.98 o 
  -1  -7   8        3.33        0.30      2.19 o 
   0  -7   8        2.63        4.80      3.07 o 
   1  -7   8       15.42       11.68      3.41 o 
  -3  -6   8        3.70        4.83      2.16 o 
  -2  -6   8       10.75       12.83      2.37 o 
  -1  -6   8        3.43        3.14      2.14 o 
   0  -6   8        5.30        6.32      2.99 o 
   1  -6   8        2.90       -0.53      2.83 o 
   2  -6   8        4.21        4.19      3.24 o 
  -4  -5   8        1.45        2.69      2.07 o 
  -3  -5   8       21.78       22.67      3.08 o 
  -2  -5   8        2.68        3.66      2.59 o 
  -1  -5   8       14.06       11.38      2.29 o 
   0  -5   8       13.41       11.67      2.36 o 
   1  -5   8       10.32        6.76      2.94 o 
   2  -5   8        0.45        1.57      1.65 o 
   3  -5   8        1.59        1.13      2.19 o 
  -4  -4   8       15.69       12.62      2.32 o 
  -3  -4   8       24.90       22.34      2.61 o 
  -2  -4   8       50.51       44.78      3.39 o 
  -1  -4   8       33.85       39.51      2.96 o 
   0  -4   8        7.47        7.46      2.22 o 
   1  -4   8       55.34       62.54      4.61 o 
   3  -4   8        8.59        3.88      2.47 o 
   4  -4   8        2.39        2.44      2.02 o 
  -5  -3   8        1.95        5.09      2.24 o 
  -4  -3   8        7.34        6.55      5.20 o 
  -3  -3   8        8.41        9.59      2.15 o 
  -2  -3   8       24.78       18.77      2.40 o 
  -1  -3   8      102.85      107.35      4.40 o 
   0  -3   8      163.70      182.22      5.97 o 
   3  -3   8        8.42        0.77      4.23 o 
  -5  -2   8        6.59        6.00      2.59 o 
  -4  -2   8        9.62       11.10      2.26 o 
  -3  -2   8        0.87        0.25      2.03 o 
  -2  -2   8        0.81        2.50      2.00 o 
  -1  -2   8        8.47        9.60      2.17 o 
   0  -2   8        7.50        8.79      1.97 o 
   1  -2   8       54.55       60.46      2.65 o 
   2  -2   8       65.00       58.28      3.66 o 
   5  -2   8        8.36        4.94      3.18 o 
  -5  -1   8        1.51        1.66      1.87 o 
  -4  -1   8        5.98        7.31      2.47 o 
  -3  -1   8       89.29       94.28      4.37 o 
  -2  -1   8       29.50       26.13      2.59 o 
  -1  -1   8       84.15       82.70      3.65 o 
   0  -1   8       70.06       71.95      3.23 o 
   1  -1   8       15.17       15.16      2.67 o 
   2  -1   8      116.33      112.97      4.83 o 
   3  -1   8        6.40        8.81      2.52 o 
   4  -1   8        3.52        4.68      3.92 o 
   5  -1   8        6.86        8.74      4.28 o 
  -5   0   8       30.39       36.47      4.31 o 
  -4   0   8        9.93        5.04      1.99 o 
  -3   0   8       70.62       80.06      4.05 o 
  -2   0   8      269.31      302.91      8.43 o 
  -1   0   8       26.35       29.38      2.43 o 
   0   0   8      184.03      165.34     14.23 o 
   1   0   8       62.87       66.00      3.67 o 
   2   0   8       31.60       36.33      3.06 o 
   3   0   8       12.32       18.22      2.82 o 
   4   0   8        8.41        7.73      3.19 o 
   5   0   8        3.08        3.77      4.02 o 
  -5   1   8        7.33        9.79      3.19 o 
  -4   1   8        1.96        1.91      1.59 o 
  -3   1   8      229.72      268.15      7.91 o 
  -2   1   8       11.67       13.86      2.28 o 
  -1   1   8       92.73       98.33      3.15 o 
   0   1   8       81.96       85.25      3.79 o 
   1   1   8       68.69       68.86      3.59 o 
   2   1   8       13.73       17.92      3.14 o 
   3   1   8       11.90       12.30      2.59 o 
   4   1   8       18.35       16.22      2.56 o 
   5   1   8       12.05       17.36      4.62 o 
  -2   2   8       18.33       19.06      2.39 o 
  -1   2   8       40.92       47.04      3.10 o 
   0   2   8        5.01        8.11      2.20 o 
   1   2   8       50.54       55.39      5.28 o 
   2   2   8        4.27        6.13      2.29 o 
   3   2   8       20.35       21.63      2.78 o 
   4   2   8        1.98        3.07      2.33 o 
   5   2   8       15.74       17.02      2.80 o 
   6   2   8       28.34       26.44      5.46 o 
  -4   3   8      108.42      108.05      7.81 o 
  -3   3   8        6.71       -0.42      2.33 o 
  -2   3   8        1.09        1.84      2.02 o 
  -1   3   8       11.95       12.53      4.03 o 
   0   3   8       23.67       24.41      2.56 o 
   1   3   8        6.43       12.48      2.48 o 
   2   3   8        9.76        9.95      2.39 o 
   3   3   8       25.12       25.04      2.76 o 
   4   3   8      227.88      237.44      7.71 o 
   5   3   8       32.52       33.05      3.59 o 
   6   3   8       32.20       35.58      5.62 o 
  -4   4   8       23.07       23.09      5.20 o 
  -3   4   8        7.14        3.40      4.71 o 
  -2   4   8        6.46        2.12      3.26 o 
  -1   4   8       16.11       18.51      3.37 o 
   0   4   8       28.75       25.14      2.68 o 
   1   4   8        2.11        2.95      2.20 o 
   2   4   8        7.05        5.47      2.28 o 
   3   4   8      315.93      318.03      9.16 o 
   4   4   8       42.81       44.16      3.41 o 
   5   4   8       24.50       24.94      3.04 o 
   6   4   8       31.23       39.01      5.84 o 
  -3   5   8       18.40        9.21      4.77 o 
  -1   5   8        9.46       12.88      3.57 o 
   0   5   8       43.23       47.30      3.33 o 
   1   5   8       63.37       61.40      3.57 o 
   2   5   8       68.30       76.33      4.15 o 
   3   5   8      153.08      158.90      6.00 o 
   4   5   8       10.09       12.90      2.49 o 
   5   5   8       19.31       22.47      2.83 o 
  -3   6   8        5.19        3.90      2.82 o 
  -2   6   8        1.60       -0.15      3.52 o 
  -1   6   8      101.64       95.40      6.06 o 
   1   6   8      127.98      127.10      5.10 o 
   2   6   8       89.22       95.53      4.53 o 
   3   6   8       36.07       36.46      3.25 o 
   4   6   8       15.97       18.20      2.78 o 
   5   6   8        2.15        3.31      2.08 o 
  -2   7   8        4.86        6.79      3.63 o 
  -1   7   8       18.78       17.53      3.96 o 
   1   7   8       40.37       18.88      3.05 o 
   2   7   8       21.33       25.60      3.84 o 
   3   7   8      103.94      104.85      5.04 o 
   4   7   8        8.45        5.57      2.43 o 
   5   7   8       14.96       20.70      2.92 o 
  -1   8   8        7.15        7.15      3.69 o 
   0   8   8       19.68       22.45      4.22 o 
   1   8   8        9.31        8.48      3.80 o 
   2   8   8        9.94       10.01      2.31 o 
   3   8   8       41.96       45.18      3.65 o 
   4   8   8       10.33       10.60      2.70 o 
   0   9   8        4.61        6.47      3.73 o 
   1   9   8        7.62        6.82      3.77 o 
   2   9   8        8.28       11.10      4.43 o 
   3   9   8       14.28       14.00      2.72 o 
  -2  -6   9       18.88       19.46      2.77 o 
  -1  -6   9        2.95       -0.19      2.14 o 
   0  -6   9        6.31        8.65      3.10 o 
   1  -6   9        2.04       -1.75      3.10 o 
  -3  -5   9       11.53       11.03      2.50 o 
  -2  -5   9        2.81        0.06      1.99 o 
  -1  -5   9        2.50        3.81      2.39 o 
   0  -5   9        0.10       -0.98      2.10 o 
   1  -5   9        4.65        9.22      3.15 o 
   2  -5   9        9.35       16.87      3.83 o 
  -4  -4   9        0.76        3.37      2.24 o 
  -3  -4   9       11.45        9.13      4.59 o 
  -2  -4   9       25.01       23.48      2.70 o 
  -1  -4   9       36.50       34.80      2.91 o 
   0  -4   9        7.97        9.80      3.33 o 
   1  -4   9       14.29       14.28      3.97 o 
   2  -4   9        0.59        3.71      3.07 o 
  -4  -3   9        9.14        4.32      2.25 o 
  -3  -3   9        7.48        6.92      2.23 o 
  -2  -3   9       24.72       28.57      2.75 o 
  -1  -3   9       77.37       82.79      4.01 o 
   0  -3   9       17.98       23.15      2.57 o 
   1  -3   9       12.28       16.92      2.42 o 
   3  -3   9        5.17       -1.51      1.48 o 
   4  -3   9       14.32       12.21      3.32 o 
  -4  -2   9        7.95        7.29      2.66 o 
  -3  -2   9        0.22        1.24      1.98 o 
  -2  -2   9        8.36        5.88      1.99 o 
  -1  -2   9       71.74       79.47      4.11 o 
   0  -2   9      363.79      389.62     15.79 o 
   2  -2   9       44.08       53.95      3.64 o 
   3  -2   9        2.89        2.96      3.76 o 
  -4  -1   9        1.03       -0.13      2.31 o 
  -3  -1   9       16.53       17.09      2.53 o 
  -2  -1   9       92.54       96.59      4.33 o 
  -1  -1   9      110.12      112.76      6.16 o 
   0  -1   9       76.39       49.35      3.39 o 
   1  -1   9      112.88      111.97      4.82 o 
   2  -1   9       44.87       36.78      3.28 o 
   3  -1   9        1.26        0.50      2.43 o 
   4  -1   9       10.00        5.46      3.91 o 
   5  -1   9        2.89        0.79      3.95 o 
  -4   0   9        9.75       10.46      2.66 o 
  -3   0   9       13.98       17.50      2.94 o 
  -2   0   9      231.28      241.28     10.56 o 
  -1   0   9       64.50       66.59      5.24 o 
   1   0   9        3.96        7.38      2.49 o 
   2   0   9       12.82       15.54      2.68 o 
   3   0   9        2.20        2.80      2.18 o 
   4   0   9        0.72        0.62      3.86 o 
   5   0   9        8.41       10.83      4.38 o 
  -4   1   9        3.13        1.09      1.84 o 
  -3   1   9      157.01      175.88      7.03 o 
  -2   1   9      295.64      325.18      8.89 o 
  -1   1   9       26.89       27.15      5.22 o 
   0   1   9       10.26       11.02      2.48 o 
   1   1   9      100.27       97.67      4.44 o 
   2   1   9        7.71        8.63      2.58 o 
   3   1   9        6.31        5.54      2.62 o 
   4   1   9        7.98        6.20      2.42 o 
   5   1   9       11.86       13.43      4.66 o 
  -4   2   9        6.57        7.65      2.91 o 
  -2   2   9       44.09       33.67     11.51 o 
  -1   2   9       18.66        2.68      7.92 o 
   0   2   9       68.64       75.87      4.03 o 
   1   2   9        2.61        3.61      2.20 o 
   2   2   9        0.98        1.54      2.28 o 
   3   2   9        3.88        4.72      2.42 o 
   4   2   9       76.56       79.96      4.38 o 
   5   2   9       54.98       63.27      6.41 o 
  -3   3   9        6.98        0.20      2.36 o 
  -2   3   9        7.50        0.95      1.33 o 
  -1   3   9       19.56       22.07      2.88 o 
   0   3   9       15.33       12.44      2.77 o 
   1   3   9       33.37       33.71      3.06 o 
   2   3   9       44.86       46.51      3.49 o 
   3   3   9      114.31      109.14      5.42 o 
   4   3   9       90.66       99.78      6.92 o 
   5   3   9       11.12       10.93      2.81 o 
  -3   4   9        9.61        9.89      5.03 o 
  -2   4   9        5.39        6.68      2.78 o 
  -1   4   9       57.39       52.55      4.45 o 
   0   4   9       28.24       29.87      2.91 o 
   1   4   9       11.32       12.07      2.61 o 
   2   4   9       56.80       55.40      3.60 o 
   3   4   9      114.95      120.04      5.33 o 
   4   4   9       11.51       10.93      2.39 o 
   5   4   9       11.41       17.21      5.09 o 
  -3   5   9        2.79        6.62      5.08 o 
  -2   5   9        2.51        3.53      3.59 o 
  -1   5   9        7.10        3.48      3.29 o 
   0   5   9       57.63       52.93      4.57 o 
   1   5   9       25.61       29.58      3.02 o 
   2   5   9      205.61      215.46      7.20 o 
   3   5   9       11.78        9.93      3.17 o 
   4   5   9        0.62       -0.19      1.95 o 
   5   5   9        6.57        7.19      2.70 o 
  -2   6   9       15.74       12.96      4.11 o 
  -1   6   9       47.32       45.87      4.78 o 
   0   6   9       30.91       37.29      4.41 o 
   1   6   9       71.86       70.57      3.97 o 
   2   6   9       35.24       39.27      3.24 o 
   3   6   9       20.39       21.86      2.93 o 
   4   6   9        1.82        4.63      2.48 o 
   5   6   9        1.75        0.50      2.17 o 
  -2   7   9       17.19       11.77      4.05 o 
  -1   7   9        0.85       -1.47      3.16 o 
   0   7   9       29.60       35.03      4.58 o 
   1   7   9       23.90       26.17      4.53 o 
   2   7   9        7.08        6.57      2.52 o 
   3   7   9       32.99       29.40      3.86 o 
   4   7   9       33.33       33.85      3.40 o 
  -1   8   9        1.62        2.48      3.63 o 
   0   8   9        4.27       -1.42      3.57 o 
   1   8   9        4.82       -1.95      3.72 o 
   2   8   9        0.40       -1.87      2.04 o 
   3   8   9        1.00       -0.30      2.40 o 
   4   8   9       32.34       35.55      3.66 o 
   1   9   9        1.19       -0.41      3.55 o 
   2   9   9        4.14        4.54      5.36 o 
  -2  -5  10        5.84        6.85      2.41 o 
  -1  -5  10        4.35        3.81      1.70 o 
   0  -5  10        2.39        1.82      2.24 o 
   1  -5  10        5.53        0.86      3.15 o 
   2  -5  10        8.36        3.15      3.58 o 
  -3  -4  10        2.92        3.28      2.18 o 
  -2  -4  10        5.51        4.80      2.16 o 
  -1  -4  10        6.11        6.63      2.16 o 
   0  -4  10        6.03        3.75      2.24 o 
   1  -4  10       53.42       57.41      4.71 o 
   2  -4  10       17.22        1.69      2.69 o 
   3  -4  10        8.12       -1.46      2.42 o 
  -3  -3  10        0.49        2.88      2.20 o 
  -2  -3  10       33.50       36.06      4.42 o 
  -1  -3  10       63.22       61.90      3.72 o 
   0  -3  10       53.56       63.69      3.57 o 
   1  -3  10       29.28       28.50      5.11 o 
   3  -3  10        2.68       -0.72      1.76 o 
  -4  -2  10        0.07        0.91      2.36 o 
  -3  -2  10        9.12       11.35      2.35 o 
  -2  -2  10       19.04       24.09      2.59 o 
  -1  -2  10       33.25       38.15      5.27 o 
   1  -2  10       28.76       29.31      4.85 o 
   3  -2  10       15.67       15.05      4.22 o 
  -4  -1  10        1.54        2.52      2.30 o 
  -3  -1  10       17.82       17.82      2.63 o 
  -2  -1  10        0.52       -0.26      1.43 o 
  -1  -1  10      197.51      201.74      6.54 o 
   0  -1  10       15.33       12.35      4.44 o 
   1  -1  10        0.34       -0.26      1.27 o 
   2  -1  10       62.60       57.17      5.31 o 
   3  -1  10        8.19        7.86      4.69 o 
   4  -1  10        2.57       -0.06      3.74 o 
  -4   0  10       12.12       16.71      3.08 o 
  -3   0  10        2.43        3.49      2.34 o 
  -2   0  10       29.31       29.09      2.74 o 
   0   0  10        0.83       -0.24      2.27 o 
   1   0  10       31.54       31.11      4.04 o 
   2   0  10       56.63       56.37      3.68 o 
   3   0  10        9.50       13.11      2.70 o 
   4   0  10       16.46       16.68      4.54 o 
  -4   1  10       26.91       35.93      4.31 o 
  -3   1  10        5.87        8.16      7.07 o 
  -2   1  10       82.26       97.59      7.57 o 
  -1   1  10       16.84       16.74      4.16 o 
   0   1  10        7.78        7.81      3.74 o 
   1   1  10       26.82       30.40      3.09 o 
   2   1  10       26.62       25.72      2.86 o 
   3   1  10       18.58       22.29      4.02 o 
   4   1  10       12.46        9.04      2.78 o 
   5   1  10       36.96       43.47      5.82 o 
  -4   2  10       33.51       38.21      4.36 o 
  -3   2  10       21.95       26.94      3.82 o 
   0   2  10        4.24       -0.76      2.55 o 
   1   2  10      116.12      108.80      4.82 o 
   2   2  10       48.12       46.28      3.51 o 
   3   2  10        4.25        8.52      2.57 o 
   4   2  10       41.89       46.09      3.68 o 
   5   2  10       44.42       44.47      5.90 o 
  -3   3  10        6.44        2.78      2.79 o 
  -2   3  10       28.23        3.72      4.92 o 
  -1   3  10       61.01       62.90      5.80 o 
   0   3  10        4.03        3.17      2.45 o 
   1   3  10       49.54       44.79      3.37 o 
   2   3  10       69.51       69.24      4.13 o 
   3   3  10       76.87       77.69      4.42 o 
   4   3  10       81.57       88.05      4.77 o 
   5   3  10        7.46        5.73      2.64 o 
  -2   4  10        9.88        0.55      3.15 o 
  -1   4  10        3.06        3.09      2.51 o 
   0   4  10        0.30       -2.05      2.38 o 
   1   4  10        2.53        0.30      2.49 o 
   2   4  10       26.60       24.50      3.00 o 
   3   4  10       15.03       16.32      2.69 o 
   4   4  10       60.36       59.68      4.13 o 
   5   4  10        6.29        5.69      2.69 o 
  -1   5  10       28.90       23.32      4.18 o 
   0   5  10       17.06       17.86      2.76 o 
   1   5  10       12.83       12.49      2.64 o 
   2   5  10       36.34       32.75      3.26 o 
   3   5  10       40.42       44.05      3.65 o 
   4   5  10        2.40        1.58      2.21 o 
   5   5  10       21.20       22.92      3.27 o 
  -1   6  10        4.44       -2.27      3.47 o 
   0   6  10       18.13       12.74      9.10 o 
   1   6  10       12.61       13.33      2.82 o 
   2   6  10        3.88        4.42      2.45 o 
   3   6  10       33.52       38.60      3.59 o 
   4   6  10        6.17        2.95      2.21 o 
  -1   7  10        0.02        1.19      3.78 o 
   0   7  10        7.40        6.00      3.77 o 
   1   7  10       11.85       12.86      2.68 o 
   2   7  10        9.28       15.77      2.86 o 
   3   7  10        0.36        0.20      2.24 o 
   4   7  10        7.09        6.24      2.62 o 
   0   8  10        3.16        2.01      3.74 o 
   1   8  10       25.19       34.56      5.17 o 
   2   8  10        1.65       -0.05      3.68 o 
   3   8  10       24.69       29.41      3.33 o 
  -2  -4  11        0.62        0.90      2.24 o 
  -1  -4  11        0.81       -2.35      2.09 o 
   0  -4  11        1.33        2.71      2.33 o 
   1  -4  11       22.34       16.03      3.30 o 
  -2  -3  11       12.96       12.62      2.47 o 
  -1  -3  11       18.79       27.15      2.89 o 
   0  -3  11       30.72       26.67      6.02 o 
   1  -3  11       37.56       38.47      5.64 o 
  -3  -2  11        2.29        7.48      2.42 o 
  -2  -2  11        0.80        2.01      2.21 o 
  -1  -2  11       13.90       15.60      3.28 o 
   0  -2  11       39.23       44.99      5.63 o 
   1  -2  11       11.54        6.26      7.78 o 
   2  -2  11        5.45        5.11      4.61 o 
  -3  -1  11        0.47        0.32      2.61 o 
  -2  -1  11        8.29       10.21      2.35 o 
   0  -1  11        2.03       -1.23      1.87 o 
   1  -1  11       13.26       13.17      3.97 o 
   2  -1  11        9.72        6.74      3.65 o 
   3  -1  11       30.82       22.24      4.75 o 
   4  -1  11        3.62        0.48      3.91 o 
  -3   0  11        1.96       -0.39      2.95 o 
  -2   0  11       40.35       20.31      2.96 o 
  -1   0  11       30.91       36.21      5.89 o 
   0   0  11        7.42       11.58      4.54 o 
   1   0  11       16.48       20.58      4.34 o 
   2   0  11       34.69       35.58      4.67 o 
   3   0  11       18.79       16.76      2.96 o 
   4   0  11       10.48        9.76      4.42 o 
  -3   1  11        1.67        5.77      2.61 o 
  -2   1  11        8.55        1.60      1.63 o 
  -1   1  11        1.03        1.52      1.38 o 
   0   1  11       17.00       21.96      4.65 o 
   1   1  11        7.44        3.96      3.16 o 
   2   1  11       30.93       27.76      3.07 o 
   3   1  11       24.38       19.00      2.84 o 
   4   1  11       14.01        9.31      2.62 o 
  -3   2  11        0.51        0.98      2.17 o 
  -2   2  11        7.89        5.76      3.04 o 
  -1   2  11       45.00       54.43      6.14 o 
   0   2  11        6.65        8.26      4.01 o 
   1   2  11       28.30       26.05      4.44 o 
   2   2  11       25.59       25.96      3.07 o 
   3   2  11       32.32       32.24      3.57 o 
   4   2  11        9.71       11.76      2.77 o 
  -3   3  11        7.53       -0.80      1.77 o 
  -2   3  11       12.11       12.55      4.33 o 
  -1   3  11        5.96        4.64      4.10 o 
   0   3  11        4.89        6.53      2.52 o 
   1   3  11       48.24       39.89      3.50 o 
   2   3  11        5.76        6.30      2.38 o 
   3   3  11        2.32        1.34      2.36 o 
   4   3  11        0.45        0.79      2.24 o 
  -2   4  11       11.17       -0.95      2.15 o 
  -1   4  11       59.30       53.47      5.63 o 
   0   4  11      124.12      118.65      7.61 o 
   1   4  11       36.35       36.48      3.20 o 
   2   4  11       22.73       21.72      3.06 o 
   3   4  11       26.23       22.60      3.00 o 
   4   4  11        8.78       12.13      2.87 o 
  -1   5  11       29.39        2.89      8.33 o 
   0   5  11       12.85       11.42      2.93 o 
   1   5  11       28.92       25.81      3.17 o 
   2   5  11       23.61       27.62      3.18 o 
   3   5  11        3.33       -2.22      2.39 o 
   4   5  11        6.45        3.52      2.67 o 
  -1   6  11        6.23        3.96      4.52 o 
   0   6  11       22.71       24.93      4.59 o 
   1   6  11       11.27        9.41      2.81 o 
   2   6  11       27.89       27.76      3.27 o 
   3   6  11       32.02       34.49      3.79 o 
   4   6  11        2.10        1.21      2.62 o 
   0   7  11        0.32       -2.70      1.80 o 
   1   7  11        9.92        8.76      2.86 o 
   2   7  11       20.96       24.55      4.32 o 
   3   7  11       11.99       10.66      2.94 o 
  -1  -3  12        0.53       -1.04      2.12 o 
   0  -3  12       21.26        8.43     10.11 o 
   1  -3  12       10.61        3.33      5.38 o 
  -2  -2  12       13.35       17.72      2.64 o 
  -1  -2  12       58.28       57.19      6.30 o 
   0  -2  12       11.56        2.34      6.54 o 
   1  -2  12        1.24        2.22      4.35 o 
   2  -2  12       12.05        5.58      4.19 o 
  -2  -1  12       12.39        8.99      2.30 o 
  -1  -1  12        3.17        0.73      1.58 o 
   0  -1  12       23.02       19.34      4.67 o 
   1  -1  12        6.72        7.10      3.89 o 
   2  -1  12       16.27       13.36      4.32 o 
  -2   0  12       14.29        2.62      6.47 o 
  -1   0  12        0.98        3.90      2.11 o 
   0   0  12        6.09        6.41      4.36 o 
   1   0  12        4.87        6.81      4.06 o 
   2   0  12       10.94        5.54      3.31 o 
   3   0  12       26.16       22.25      3.20 o 
  -2   1  12        8.80        6.70      4.25 o 
  -1   1  12        0.26        0.16      3.88 o 
   0   1  12       18.07       21.54      4.65 o 
   1   1  12        0.83       -1.85      3.64 o 
   2   1  12       55.86       50.91      5.52 o 
   3   1  12       20.54       22.36      3.21 o 
  -2   2  12        1.12       -4.81      3.96 o 
  -1   2  12       10.67       13.91      4.25 o 
   0   2  12        6.26        7.13      3.58 o 
   1   2  12       15.42       14.29      3.82 o 
   2   2  12       33.03       28.68      3.40 o 
   3   2  12       36.79       33.39      3.27 o 
   4   2  12       17.83       20.47      3.08 o 
  -2   3  12       17.69       13.40      4.30 o 
  -1   3  12       74.75       82.68      7.40 o 
   0   3  12       24.67       20.27      4.21 o 
   1   3  12       19.74       16.88      2.99 o 
   2   3  12        4.05        2.60      2.38 o 
   3   3  12        5.65        2.28      2.43 o 
   4   3  12        5.63        4.37      2.96 o 
  -1   4  12       48.44       48.16      5.78 o 
   0   4  12      107.99      105.68      7.32 o 
   1   4  12        4.51        2.38      2.59 o 
   2   4  12        6.08        6.15      2.67 o 
   3   4  12        0.94        3.03      6.19 o 
  -1   5  12       14.62       -3.03      2.51 o 
   0   5  12       19.43       24.81      4.71 o 
   1   5  12       77.95       74.90      6.24 o 
   2   5  12        0.82       -0.91      2.67 o 
   3   5  12       14.80       14.75      2.93 o 
   0   6  12        0.19       -0.45      2.59 o 
   1   6  12       55.70       53.30      3.98 o 
   2   6  12       20.60       18.92      3.33 o 
   3   6  12        8.40       10.15      3.83 o 
  -1  -1  13        5.61        8.90      4.34 o 
   0  -1  13        0.11       -2.07      4.46 o 
   1  -1  13        4.29        2.22      4.18 o 
  -1   0  13        4.58        5.04      4.80 o 
   0   0  13       37.81       48.60      6.35 o 
   1   0  13        1.03        2.03      4.21 o 
   2   0  13        2.50       -0.13      3.60 o 
  -1   1  13       16.95       16.38      5.44 o 
   0   1  13        6.07        1.23      4.46 o 
   1   1  13        6.83       -0.91      3.59 o 
   2   1  13        2.29       -0.23      3.56 o 
  -1   2  13        8.03       14.28      4.92 o 
   0   2  13        3.53        3.23      3.71 o 
   1   2  13        4.21        2.33      3.81 o 
   2   2  13        3.17        4.56      3.83 o 
   3   2  13        3.62       -0.03      2.75 o 
  -1   3  13        7.64       12.59      4.89 o 
   0   3  13       14.49       13.60      4.07 o 
   1   3  13        6.68        3.12      3.92 o 
   2   3  13        9.63        6.39      2.90 o 
   3   3  13       12.43        9.83      3.25 o 
   0   4  13        6.61        7.47      4.24 o 
   1   4  13        3.48        0.32      3.72 o 
   2   4  13        1.42        2.42      2.72 o 
   1   5  13       15.43       11.02      4.18 o 
   2   5  13       34.48       34.20      3.66 o 
                                                 
